# Supplementary material for: Single‐Cell RNA Sequencing and Bulk RNA Sequencing Revealed the Interplay Between Intratumoral Heterogeneity and the Tumor Microenvironment in Breast Cancer
Source: Cancer Med. 2026 Feb 3;15(2):e71600. doi: 10.1002/cam4.71600 (PMC12868385; doi:10.1002/cam4.71600)
Supplement: Supplementary file 12 — Table S1: Detailed information of the patients enrolled in this study. [file CAM4-15-e71600-s020.xls]

## Sheet: Sheet1
Supplementary Table 1. Detailed information of the patients enrolled in this study.
Breast cancer
GSE176078
PID	Sex	clinical_subtype	tissue	scRNA-seq
CID3586	female	HER2+	Primary Breast Tumor	Y
CID3838	female	HER2+	Primary Breast Tumor	Y
CID3921	female	HER2+	Primary Breast Tumor	Y
CID3941	female	ER+	Primary Breast Tumor	Y
CID3946	female	TNBC	Primary Breast Tumor	Y
CID3948	female	ER+	Primary Breast Tumor	Y
CID3963	female	TNBC	Primary Breast Tumor	Y
CID4040	female	ER+	Primary Breast Tumor	Y
CID4066	female	HER2+	Primary Breast Tumor	Y
CID4067	female	ER+	Primary Breast Tumor	Y
CID4290A	female	ER+	Primary Breast Tumor	Y
CID4398	female	ER+	Primary Breast Tumor	Y
CID44041	female	TNBC	Primary Breast Tumor	Y
CID4461	female	ER+	Primary Breast Tumor	Y
CID4463	female	ER+	Primary Breast Tumor	Y
CID4465	female	TNBC	Primary Breast Tumor	Y
CID4471	female	ER+	Primary Breast Tumor	Y
CID4495	female	TNBC	Primary Breast Tumor	Y
CID44971	female	TNBC	Primary Breast Tumor	Y
CID44991	female	TNBC	Primary Breast Tumor	Y
CID4513	female	TNBC	Primary Breast Tumor	Y
CID4515	female	TNBC	Primary Breast Tumor	Y
CID45171	female	HER2+	Primary Breast Tumor	Y
CID4523	female	TNBC	Primary Breast Tumor	Y
CID4530N	female	ER+	Primary Breast Tumor	Y
CID4535	female	ER+	Primary Breast Tumor	Y
GSE161529
PID	Sex	cancer type	menopause	parity	number of cells	scRNA-seq
Triple negative tumour Total cells from Patient 0126	female	TNBC	NA	NA	3666	Y
Triple negative tumour Total cells from Patient 0135	female	TNBC	NA	NA	15870	Y
Triple negative tumour Total cells from Patient 0106	female	TNBC	NA	NA	1065	Y
Triple negative tumour Total cells from Patient 0114	female	TNBC	NA	NA	2015	Y
HER2+ tumour Total cells from Patient 0308	female	HER2+	NA	NA	4779	Y
HER2+ tumour Total cells from Patient 0337	female	HER2+	NA	NA	12288	Y
HER2+ tumour Total cells from Patient 0069	female	HER2+	NA	NA	618	Y
HER2+ tumour Total cells from Patient 0161	female	HER2+	NA	NA	6561	Y
HER2+ tumour Total cells from Patient 0176	female	HER2+	NA	NA	19027	Y
HER2+ tumour Total cells from Patient 0031	female	HER2+	NA	NA	4737	Y
GSE248288
PID	Sex	cancer subtype	Age	Grade	Stage	Nanostring	scRNA-seq
BC389	female	ER+	57	2	2	Y	Y
BC392	female	ER+	41	2	3	NA	Y
BC393	female	ER+	32	3	2	NA	Y
BC397	female	ER+	38	3	2	NA	Y
GSE180286
PID	cancer subtype	tissue	treatment	tnm stage	scRNA-seq
P3	HER2+	primary breast cancer	untreated	T1N1M0	Y
P5	HER2+	primary breast cancer	untreated	T2N1M0	Y
TCGA
Id	gender	Age	M	N	T	Stage	ER	HER2	PR	Type
TCGA-A1-A0SB	FEMALE	70	M0	N0	T1c	Stage I	Positive	Negative	Negative	ER+
TCGA-A1-A0SD	FEMALE	59	M0	N0	T2	Stage IIA	Positive	Negative	Positive	ER+
TCGA-A1-A0SE	FEMALE	56	M0	N0 (i-)	T1c	Stage I	Positive	Negative	Positive	ER+
TCGA-A1-A0SF	FEMALE	54	M0	N0	T2	Stage IIA	Positive	Negative	Positive	ER+
TCGA-A1-A0SG	FEMALE	61	M0	N1a	T2	Stage IIB	Positive	Negative	Positive	ER+
TCGA-A1-A0SI	FEMALE	52	M0	N1a	T2	Stage IIB	Positive	Negative	Positive	ER+
TCGA-A1-A0SJ	FEMALE	39	M0	N1a	T3	Stage IIIA	Positive	Negative	Positive	ER+
TCGA-A1-A0SQ	FEMALE	45	MX	N1	T2	Stage IIB	Positive	Negative	Positive	ER+
TCGA-A2-A04N	FEMALE	66	M0	N0 (i-)	T1c	Stage IA	Positive	Negative	Positive	ER+
TCGA-A2-A04R	FEMALE	36	M0	N0 (i-)	T1	Stage IA	Positive	Negative	Positive	ER+
TCGA-A2-A04V	FEMALE	39	M0	N0 (i-)	T2	Stage IIA	Positive	Negative	Positive	ER+
TCGA-A2-A04Y	FEMALE	53	M0	N1mi	T2	Stage IIB	Positive	Negative	Positive	ER+
TCGA-A2-A0CL	FEMALE	37	M0	N2a	T3	Stage IIIA	Positive	Negative	Positive	ER+
TCGA-A2-A0CP	FEMALE	60	M0	N0 (i-)	T1c	Stage IA	Positive	Negative	Positive	ER+
TCGA-A2-A0CQ	FEMALE	62	M0	N0 (i-)	T1	Stage IA	Positive	Negative	Positive	ER+
TCGA-A2-A0CS	FEMALE	73	M1	N3a	T4b	Stage IV	Positive	Negative	Positive	ER+
TCGA-A2-A0CT	FEMALE	71	M0	N0 (i-)	T2	Stage IIA	Positive	Negative	Negative	ER+
TCGA-A2-A0CU	FEMALE	73	M0	N0 (i+)	T2	Stage IIA	Positive	Negative	Positive	ER+
TCGA-A2-A0CV	FEMALE	41	M0	N1a	T2	Stage IIB	Positive	Negative	Positive	ER+
TCGA-A2-A0CW	FEMALE	67	M0	N1a	T2	Stage IIB	Positive	Negative	Positive	ER+
TCGA-A2-A0CY	FEMALE	63	M0	N1	T2	Stage IIB	Positive	Negative	Positive	ER+
TCGA-A2-A0CZ	FEMALE	46	M0	N0 (i-)	T2	Stage IIA	Positive	Negative	Positive	ER+
TCGA-A2-A0D3	FEMALE	42	M0	N0 (i-)	T1c	Stage IA	Positive	Negative	Positive	ER+
TCGA-A2-A0D4	FEMALE	37	M0	N1a	T2	Stage IIB	Positive	Negative	Positive	ER+
TCGA-A2-A0EM	FEMALE	73	M0	N0 (i-)	T1	Stage IA	Positive	Negative	Positive	ER+
TCGA-A2-A0EN	FEMALE	70	M0	N0 (i+)	T2	Stage IIA	Positive	Negative	Positive	ER+
TCGA-A2-A0EO	FEMALE	54	M0	N0 (i-)	T1	Stage IA	Positive	Negative	Positive	ER+
TCGA-A2-A0ER	FEMALE	63	M0	N1mi	T1c	Stage IB	Positive	Negative	Positive	ER+
TCGA-A2-A0ES	FEMALE	52	M0	N0 (i-)	T2	Stage IIA	Positive	Negative	Positive	ER+
TCGA-A2-A0ET	FEMALE	58	M0	N2a	T2	Stage IIIA	Positive	Negative	Positive	ER+
TCGA-A2-A0EU	FEMALE	79	M0	N0 (i-)	T1c	Stage IA	Positive	Negative	Positive	ER+
TCGA-A2-A0EV	FEMALE	80	M0	N0 (i-)	T1c	Stage IA	Positive	Negative	Positive	ER+
TCGA-A2-A0EW	FEMALE	53	M0	N3a	T1b	Stage IIIC	Positive	Negative	Positive	ER+
TCGA-A2-A0EX	FEMALE	46	M0	N0 (i+)	T3	Stage IIB	Positive	Negative	Positive	ER+
TCGA-A2-A0SU	FEMALE	66	M0	N0 (i+)	T2	Stage IIA	Positive	Negative	Positive	ER+
TCGA-A2-A0SV	FEMALE	63	M1	N2a	T2	Stage IV	Positive	Negative	Positive	ER+
TCGA-A2-A0SW	FEMALE	82	M1	N2	T2	Stage IV	Positive	Negative	Negative	ER+
TCGA-A2-A0T3	FEMALE	37	M0	N1mi	T1c	Stage IB	Positive	Negative	Positive	ER+
TCGA-A2-A0T4	FEMALE	62	M0	N0 (i-)	T2	Stage IIA	Positive	Negative	Positive	ER+
TCGA-A2-A0T5	FEMALE	39	M0	N0 (i-)	T2	Stage IIA	Positive	Negative	Positive	ER+
TCGA-A2-A0T6	FEMALE	50	M0	N0 (i-)	T3	Stage IIB	Positive	Negative	Positive	ER+
TCGA-A2-A0T7	FEMALE	51	M0	N0 (i+)	T2	Stage IIA	Positive	Negative	Positive	ER+
TCGA-A2-A0YC	FEMALE	59	M0	N1mi	T2	Stage IIB	Positive	Negative	Positive	ER+
TCGA-A2-A0YD	FEMALE	63	M0	N0 (i+)	T3	Stage IIB	Positive	Negative	Positive	ER+
TCGA-A2-A0YF	FEMALE	67	M0	N0 (i+)	T1b	Stage I	Positive	Negative	Negative	ER+
TCGA-A2-A0YH	FEMALE	53	M0	N2a	T2	Stage IIIA	Positive	Negative	Positive	ER+
TCGA-A2-A0YI	FEMALE	62	M0	N0 (i+)	T1c	Stage I	Positive	Negative	Positive	ER+
TCGA-A2-A0YJ	FEMALE	39	M0	N2a	T3	Stage IIIA	Positive	Negative	Negative	ER+
TCGA-A2-A0YK	FEMALE	61	M0	N0 (i-)	T2	Stage IIA	Positive	Negative	Negative	ER+
TCGA-A2-A0YL	FEMALE	48	M0	N2a	T3	Stage IIIA	Positive	Negative	Positive	ER+
TCGA-A2-A0YT	FEMALE	56	M0	N2a	T4b	Stage IIIB	Positive	Negative	Negative	ER+
TCGA-A2-A1FV	FEMALE	74	M0	N0 (i+)	T3	Stage IIB	Positive	Negative	Positive	ER+
TCGA-A2-A1FW	FEMALE	62	M0	N2a	T3	Stage IIIA	Positive	Negative	Negative	ER+
TCGA-A2-A1FX	FEMALE	61	M0	N2a	T3	Stage IIIA	Positive	Negative	Positive	ER+
TCGA-A2-A1FZ	FEMALE	63	M0	N0 (i-)	T2	Stage IIA	Positive	Negative	Positive	ER+
TCGA-A2-A1G0	FEMALE	49	M0	N1a	T2	Stage IIB	Positive	Negative	Positive	ER+
TCGA-A2-A1G4	FEMALE	71	M0	N1a	T3	Stage IIIA	Positive	Negative	Positive	ER+
TCGA-A2-A259	FEMALE	70	M0	N0 (i-)	T1c	Stage I	Positive	Negative	Positive	ER+
TCGA-A2-A25A	FEMALE	44	M0	N0 (i-)	T2	Stage IIA	Positive	Negative	Positive	ER+
TCGA-A2-A25B	FEMALE	39	M0	N1	T2	Stage IIB	Positive	Negative	Positive	ER+
TCGA-A2-A25C	FEMALE	50	M0	N1a	T2	Stage IIB	Positive	Negative	Positive	ER+
TCGA-A2-A25D	FEMALE	90	M0	N3a	T2	Stage IIIC	Positive	Negative	Negative	ER+
TCGA-A7-A0CD	FEMALE	66	M0	N0	T1	Stage I	Positive	Negative	Positive	ER+
TCGA-A7-A0CG	FEMALE	78	M0	N0 (i-)	T2	Stage IIA	Positive	Negative	Negative	ER+
TCGA-A7-A0CJ	FEMALE	57	M0	N0 (i-)	T2	Stage IIA	Positive	Negative	Positive	ER+
TCGA-A7-A0D9	FEMALE	37	M0	N0 (i-)	T2	Stage IIA	Positive	Negative	Negative	ER+
TCGA-A7-A0DB	FEMALE	56	M0	N0 (i-)	T2	Stage IIA	Positive	Negative	Positive	ER+
TCGA-A7-A0DC	FEMALE	63	M0	N0 (i-)	T1c	Stage IA	Positive	Negative	Negative	ER+
TCGA-A7-A13E	FEMALE	62	MX	N1	T2	Stage IIB	Positive	Negative	Negative	ER+
TCGA-A7-A13F	FEMALE	44	M0	N1a	T3	Stage IIIA	Positive	Negative	Positive	ER+
TCGA-A7-A13G	FEMALE	79	MX	N0	T2	Stage IIA	Positive	Negative	Positive	ER+
TCGA-A7-A26E	FEMALE	71	MX	N1a	T3	Stage IIIA	Positive	Negative	Positive	ER+
TCGA-A7-A26J	FEMALE	49	M0	N0	T2	Stage IIA	Positive	Negative	Positive	ER+
TCGA-A8-A06N	FEMALE	66	M0	N0	T4b	Stage IIIB	Positive	Negative	Negative	ER+
TCGA-A8-A06O	FEMALE	60	M0	N0	T1c	Stage I	Positive	Negative	Positive	ER+
TCGA-A8-A06P	FEMALE	63	M0	N2a	T1c	Stage IIIA	Positive	Negative	Positive	ER+
TCGA-A8-A06Q	FEMALE	63	M0	N2	T3	Stage IIIA	Positive	Negative	Positive	ER+
TCGA-A8-A06T	FEMALE	75	M0	N1a	T3	Stage IIIA	Positive	Negative	Positive	ER+
TCGA-A8-A06Y	FEMALE	66	M0	N0	T2	Stage IIA	Positive	Negative	Positive	ER+
TCGA-A8-A06Z	FEMALE	84	M0	N0	T3	Stage IIB	Positive	Negative	Positive	ER+
TCGA-A8-A075	FEMALE	42	M0	N1a	T2	Stage IIB	Positive	Negative	Positive	ER+
TCGA-A8-A079	FEMALE	69	M0	N3	T4b	Stage IIIB	Positive	Negative	Positive	ER+
TCGA-A8-A07E	FEMALE	81	MX	N3a	T4b	Stage X	Positive	Negative	Positive	ER+
TCGA-A8-A07F	FEMALE	65	M0	N1a	T2	Stage IIB	Positive	Negative	Positive	ER+
TCGA-A8-A07G	FEMALE	65	M0	N1a	T1c	Stage IIA	Positive	Negative	Positive	ER+
TCGA-A8-A07J	FEMALE	35	M0	N1a	T2	Stage IIB	Positive	Negative	Positive	ER+
TCGA-A8-A07L	FEMALE	58	M0	N1a	T3	Stage IIIA	Positive	Negative	Positive	ER+
TCGA-A8-A07S	FEMALE	73	M0	N0	T2	Stage IIA	Positive	Negative	Negative	ER+
TCGA-A8-A07W	FEMALE	76	M1	NX	T2	Stage IV	Positive	Negative	Positive	ER+
TCGA-A8-A07Z	FEMALE	85	M0	N0	T2	Stage IIA	Positive	Negative	Positive	ER+
TCGA-A8-A081	FEMALE	80	M0	N0	T2	Stage IIA	Positive	Negative	Positive	ER+
TCGA-A8-A082	FEMALE	58	M0	N1a	T2	Stage IIB	Positive	Negative	Positive	ER+
TCGA-A8-A083	FEMALE	67	M0	N0	T3	Stage IIB	Positive	Negative	Positive	ER+
TCGA-A8-A084	FEMALE	81	M0	N1a	T2	Stage IIB	Positive	Negative	Negative	ER+
TCGA-A8-A085	MALE	44	M0	N1a	T2	Stage IIB	Positive	Negative	Positive	ER+
TCGA-A8-A086	FEMALE	59	M0	N1a	T1c	Stage IIA	Positive	Negative	Positive	ER+
TCGA-A8-A08A	FEMALE	89	M0	N0	T1c	Stage I	Positive	Negative	Positive	ER+
TCGA-A8-A08C	FEMALE	65	M0	N0	T2	Stage IIA	Positive	Negative	Positive	ER+
TCGA-A8-A08F	FEMALE	59	M0	N3a	T2	Stage IIIC	Positive	Negative	Positive	ER+
TCGA-A8-A08I	FEMALE	53	M0	N0	T2	Stage IIA	Positive	Negative	Positive	ER+
TCGA-A8-A08J	FEMALE	52	M1	N3	T4b	Stage IV	Positive	Negative	Negative	ER+
TCGA-A8-A08L	FEMALE	89	M0	N2a	T3	Stage IIIA	Positive	Negative	Negative	ER+
TCGA-A8-A08O	FEMALE	45	M1	N3a	T2	Stage IV	Positive	Negative	Positive	ER+
TCGA-A8-A08T	FEMALE	64	M1	N1a	T2	Stage IV	Positive	Negative	Positive	ER+
TCGA-A8-A08Z	FEMALE	76	M0	N3a	T4b	[Discrepancy]	Positive	Negative	Positive	ER+
TCGA-A8-A090	FEMALE	74	M0	N0	T2	Stage IIA	Positive	Negative	Positive	ER+
TCGA-A8-A091	FEMALE	61	M0	N0	T2	Stage IIA	Positive	Negative	Negative	ER+
TCGA-A8-A092	FEMALE	48	M0	N2a	T2	Stage IIIA	Positive	Negative	Positive	ER+
TCGA-A8-A093	FEMALE	61	M0	N0	T2	Stage IIA	Positive	Negative	Positive	ER+
TCGA-A8-A094	FEMALE	75	M0	N0	T2	Stage IIA	Positive	Negative	Negative	ER+
TCGA-A8-A095	FEMALE	45	M0	N0	T1c	Stage I	Positive	Negative	Positive	ER+
TCGA-A8-A096	FEMALE	73	M0	N0	T2	Stage IIA	Positive	Negative	Positive	ER+
TCGA-A8-A09A	FEMALE	40	M0	NX	T2	Stage X	Positive	Negative	Positive	ER+
TCGA-A8-A09B	FEMALE	58	M0	N1a	T4b	Stage IIIB	Positive	Negative	Positive	ER+
TCGA-A8-A09C	FEMALE	69	MX	N0	T2	Stage X	Positive	Negative	Positive	ER+
TCGA-A8-A09D	FEMALE	47	M0	N1	T2	Stage IIB	Positive	Negative	Positive	ER+
TCGA-A8-A09K	FEMALE	68	M0	N1	T1c	Stage IIA	Positive	Negative	Positive	ER+
TCGA-A8-A09M	FEMALE	75	M0	N3a	T2	Stage IIIC	Positive	Negative	Positive	ER+
TCGA-A8-A09Q	FEMALE	83	M0	N2a	T4b	Stage IIIB	Positive	Negative	Positive	ER+
TCGA-A8-A09R	FEMALE	82	M0	N1	T2	Stage IIB	Positive	Negative	Positive	ER+
TCGA-A8-A09T	FEMALE	68	MX	N0	T1c	Stage X	Positive	Negative	Positive	ER+
TCGA-A8-A09V	FEMALE	51	M0	N0	T2	Stage IIA	Positive	Negative	Positive	ER+
TCGA-A8-A09W	FEMALE	70	M0	N3	T2	Stage IIIB	Positive	Negative	Positive	ER+
TCGA-A8-A09Z	FEMALE	83	M0	N0	T3	Stage IIB	Positive	Negative	Negative	ER+
TCGA-A8-A0A1	FEMALE	84	M0	N0	T2	Stage IIA	Positive	Negative	Positive	ER+
TCGA-A8-A0A2	FEMALE	66	M0	N0	T2	Stage IIA	Positive	Negative	Positive	ER+
TCGA-A8-A0A4	FEMALE	73	M0	N0	T2	Stage IIA	Positive	Negative	Positive	ER+
TCGA-A8-A0A6	FEMALE	64	M0	N3a	T2	Stage IIIC	Positive	Negative	Positive	ER+
TCGA-A8-A0A9	FEMALE	80	M0	N0	T2	Stage IIA	Positive	Negative	Positive	ER+
TCGA-A8-A0AB	FEMALE	54	M0	N0	T2	Stage IIA	Positive	Negative	Positive	ER+
TCGA-A8-A0AD	FEMALE	83	M0	N0	T1c	Stage I	Positive	Negative	Positive	ER+
TCGA-AC-A23E	FEMALE	50	MX	N1	T2	Stage IIB	Positive	Negative	Positive	ER+
TCGA-AN-A03X	FEMALE	74	M0	N0	T2	Stage IIA	Positive	Negative	Positive	ER+
TCGA-AN-A03Y	FEMALE	66	M0	N0	T2	Stage IIA	Positive	Negative	Positive	ER+
TCGA-AN-A046	FEMALE	68	M0	N0	T2	Stage IIA	Positive	Negative	Positive	ER+
TCGA-AN-A049	FEMALE	62	M0	N0	T2	Stage IIA	Positive	Negative	Positive	ER+
TCGA-AN-A04A	FEMALE	36	M0	N2	T2	Stage IIIA	Positive	Negative	Positive	ER+
TCGA-AN-A0AK	FEMALE	76	M0	N0	T2	Stage IIA	Positive	Negative	Negative	ER+
TCGA-AN-A0AM	FEMALE	56	M0	N0	T2	Stage IIA	Positive	Negative	Negative	ER+
TCGA-AN-A0AS	FEMALE	70	M0	N2	T2	Stage IIIA	Positive	Negative	Negative	ER+
TCGA-AN-A0FF	FEMALE	32	M0	N0	T1b	Stage IA	Positive	Negative	Positive	ER+
TCGA-AN-A0FJ	FEMALE	59	M1	N2	T2	Stage IV	Positive	Negative	Negative	ER+
TCGA-AN-A0FK	FEMALE	88	M0	N0	T4	Stage IIIB	Positive	Negative	Positive	ER+
TCGA-AN-A0FN	FEMALE	61	M0	N0	T1c	Stage IA	Positive	Negative	Positive	ER+
TCGA-AN-A0FS	FEMALE	55	M0	N0	T1c	Stage IA	Positive	Negative	Negative	ER+
TCGA-AN-A0FW	FEMALE	67	M0	N2	T2	Stage IIIA	Positive	Negative	Indeterminate	ER+
TCGA-AN-A0FY	FEMALE	55	M0	N0	T1c	Stage IA	Positive	Negative	Positive	ER+
TCGA-AN-A0XL	FEMALE	61	M0	N0	T2	Stage IIA	Positive	Negative	Positive	ER+
TCGA-AN-A0XO	FEMALE	59	M0	N2	T2	Stage IIIA	Positive	Negative	Negative	ER+
TCGA-AN-A0XP	FEMALE	69	M0	N2	T2	Stage IIIA	Positive	Negative	Positive	ER+
TCGA-AN-A0XR	FEMALE	55	M0	N2	T2	Stage IIIA	Positive	Negative	Negative	ER+
TCGA-AN-A0XT	FEMALE	54	M0	N2	T2	Stage IIIA	Positive	Negative	Negative	ER+
TCGA-AN-A0XV	FEMALE	67	M0	N2	T2	Stage IIIA	Positive	Negative	Positive	ER+
TCGA-AN-A0XW	FEMALE	36	M0	N2	T2	Stage IIIA	Positive	Negative	Positive	ER+
TCGA-AO-A03L	FEMALE	34	M0	N2	T3	Stage IIIA	Positive	Negative	Positive	ER+
TCGA-AO-A03M	FEMALE	29	M0	N0 (i-)	T1c	Stage I	Positive	Negative	Positive	ER+
TCGA-AO-A03N	FEMALE	59	M0	N1a	T2	Stage IIB	Positive	Negative	Positive	ER+
TCGA-AO-A03O	FEMALE	69	M0	N0 (i-)	T2	Stage IIA	Positive	Negative	Positive	ER+
TCGA-AO-A03P	FEMALE	54	M0	N1	T2	Stage IIB	Positive	Negative	Positive	ER+
TCGA-AO-A03R	FEMALE	57	M0	N1a	T2	Stage IIB	Positive	Negative	Positive	ER+
TCGA-AO-A03T	FEMALE	42	M0	N1a	T2	Stage IIB	Positive	Negative	Positive	ER+
TCGA-AO-A03V	FEMALE	41	M0	N0 (i-)	T1c	Stage I	Positive	Negative	Positive	ER+
TCGA-AO-A0J3	FEMALE	67	M0	N1b	T2	Stage IIB	Positive	Negative	Positive	ER+
TCGA-AO-A0J5	FEMALE	48	M1	N1a	T4	Stage IV	Positive	Negative	Negative	ER+
TCGA-AO-A0J7	FEMALE	71	M0	N1	T2	Stage IIB	Positive	Negative	Positive	ER+
TCGA-AO-A0J8	FEMALE	61	M0	N0 (i+)	T2	Stage IIA	Positive	Negative	Positive	ER+
TCGA-AO-A0J9	FEMALE	61	M0	N3	T2	Stage IIIC	Positive	Negative	Positive	ER+
TCGA-AO-A0JA	FEMALE	36	M0	N3	T2	Stage IIIC	Positive	Negative	Positive	ER+
TCGA-AO-A0JB	FEMALE	50	M0	N1a	T3	Stage IIIA	Positive	Negative	Positive	ER+
TCGA-AO-A0JC	FEMALE	64	M0	N0 (i-)	T2	Stage IIA	Positive	Negative	Positive	ER+
TCGA-AO-A0JD	FEMALE	59	M0	N1a	T3	Stage IIIA	Positive	Negative	Positive	ER+
TCGA-AO-A0JF	FEMALE	68	M0	N1a	T1c	Stage IIA	Positive	Negative	Positive	ER+
TCGA-AO-A0JG	FEMALE	49	M0	N2a	T2	Stage IIIA	Positive	Negative	Positive	ER+
TCGA-AO-A0JI	FEMALE	56	M0	N1	T1c	Stage IIA	Positive	Negative	Negative	ER+
TCGA-AO-A0JJ	FEMALE	54	M0	N1a	T2	Stage IIB	Positive	Negative	Positive	ER+
TCGA-AO-A125	FEMALE	72	M0	N0 (i-)	T2	Stage IIA	Positive	Negative	Positive	ER+
TCGA-AO-A126	FEMALE	39	M0	N0 (i-)	T2	Stage IIA	Positive	Negative	Positive	ER+
TCGA-AO-A12A	FEMALE	47	M0	N0 (i+)	T2	Stage IIA	Positive	Negative	Positive	ER+
TCGA-AO-A12B	FEMALE	63	M0	N0 (i-)	T2	Stage IIA	Positive	Negative	Positive	ER+
TCGA-AO-A12E	FEMALE	51	M0	N0 (i+)	T3	Stage IIB	Positive	Negative	Positive	ER+
TCGA-AO-A12G	FEMALE	75	M0	N0 (i+)	T2	Stage IIA	Positive	Negative	Positive	ER+
TCGA-AO-A12H	FEMALE	69	M0	N0 (i-)	T2	Stage IIA	Positive	Negative	Positive	ER+
TCGA-AO-A1KO	FEMALE	46	M0	N0 (i+)	T3	Stage IIB	Positive	Negative	Positive	ER+
TCGA-AO-A1KP	FEMALE	77	M0	N1	T1	Stage IIA	Positive	Negative	Positive	ER+
TCGA-AO-A1KQ	MALE	84	M0	N1	T4	Stage IIIB	Positive	Negative	Positive	ER+
TCGA-AO-A1KS	FEMALE	69	M0	N0 (i-)	T2	Stage IIA	Positive	Negative	Positive	ER+
TCGA-AO-A1KT	FEMALE	78	M0	N1	T1	Stage IIA	Positive	Negative	Positive	ER+
TCGA-AQ-A1H3	FEMALE	49	MX	N3a	T2	Stage IIIC	Positive	Negative	Positive	ER+
TCGA-AR-A0TP	FEMALE	43	M0	N0	T2	Stage IIA	Positive	Negative	Negative	ER+
TCGA-AR-A0TR	FEMALE	68	M0	N1	T2	Stage IIB	Positive	Negative	Positive	ER+
TCGA-AR-A0TT	FEMALE	53	M0	N2	T2	Stage IIIA	Positive	Negative	Negative	ER+
TCGA-AR-A0TV	FEMALE	66	M0	N0	T2	Stage IIA	Positive	Negative	Positive	ER+
TCGA-AR-A0TW	FEMALE	50	M0	N1	T3	Stage IIIA	Positive	Negative	Positive	ER+
TCGA-AR-A0TY	FEMALE	54	M0	N0	T2	Stage IIA	Positive	Negative	Negative	ER+
TCGA-AR-A0TZ	FEMALE	43	M1	N2	T2	Stage IIIA	Positive	Negative	Positive	ER+
TCGA-AR-A0U2	FEMALE	47	M0	N2	T2	Stage IIIA	Positive	Negative	Positive	ER+
TCGA-AR-A0U3	FEMALE	59	M0	N1	T2	Stage IIB	Positive	Negative	Positive	ER+
TCGA-AR-A1AH	FEMALE	51	M0	N1	T2	Stage IIB	Positive	Negative	Negative	ER+
TCGA-AR-A1AJ	FEMALE	83	M0	N0	T1	Stage I	Positive	Negative	Negative	ER+
TCGA-AR-A1AK	FEMALE	70	M0	N0	T1	Stage I	Positive	Negative	Positive	ER+
TCGA-AR-A1AL	FEMALE	60	M0	N1	T3	Stage IIIA	Positive	Negative	Positive	ER+
TCGA-AR-A1AN	FEMALE	46	M0	N0	T2	Stage IIA	Positive	Negative	Positive	ER+
TCGA-AR-A1AO	FEMALE	47	M0	N1	T1	Stage IIA	Positive	Negative	Negative	ER+
TCGA-AR-A1AP	FEMALE	80	M0	N0	T1	Stage I	Positive	Negative	Positive	ER+
TCGA-AR-A1AS	FEMALE	54	M0	N1	T2	Stage IIB	Positive	Negative	Positive	ER+
TCGA-AR-A1AU	FEMALE	39	M0	N2	T2	Stage IIIA	Positive	Negative	Positive	ER+
TCGA-AR-A1AV	MALE	68	M0	N1	T2	Stage IIB	Positive	Negative	Positive	ER+
TCGA-AR-A1AW	FEMALE	65	M0	N0	T2	Stage IIA	Positive	Negative	Positive	ER+
TCGA-AR-A24H	FEMALE	65	M0	N0	T2	Stage IIA	Positive	Negative	Positive	ER+
TCGA-AR-A24K	FEMALE	46	M0	N0	T2	Stage IIA	Positive	Negative	Positive	ER+
TCGA-AR-A24L	FEMALE	26	M0	N1	T2	Stage IIB	Positive	Negative	Positive	ER+
TCGA-AR-A24M	FEMALE	38	M0	N2	T2	Stage IIIA	Positive	Negative	Positive	ER+
TCGA-AR-A24N	FEMALE	54	M0	N0	T1	Stage I	Positive	Negative	Positive	ER+
TCGA-AR-A24O	FEMALE	43	M0	N2	T3	Stage IIIA	Positive	Negative	Positive	ER+
TCGA-AR-A24P	FEMALE	47	M0	N0	T1	Stage I	Positive	Negative	Positive	ER+
TCGA-AR-A24Q	FEMALE	49	M0	N0	T3	Stage IIB	Positive	Negative	Negative	ER+
TCGA-AR-A24R	FEMALE	45	M0	N2	T1	Stage IIIA	Positive	Negative	Positive	ER+
TCGA-AR-A24S	FEMALE	61	M0	N0	T1	Stage I	Positive	Negative	Positive	ER+
TCGA-AR-A24T	FEMALE	46	M0	N3	T3	Stage IIIC	Positive	Negative	Positive	ER+
TCGA-AR-A24V	FEMALE	52	M0	N1	T2	Stage IIB	Positive	Negative	Positive	ER+
TCGA-AR-A24X	FEMALE	52	M0	N0	T2	Stage IIA	Positive	Negative	Positive	ER+
TCGA-AR-A24Z	FEMALE	57	M0	N0	T2	Stage IIA	Positive	Negative	Positive	ER+
TCGA-AR-A251	FEMALE	51	M0	N2	T2	Stage IIIA	Positive	Negative	Negative	ER+
TCGA-AR-A252	FEMALE	50	M0	N0	T1	Stage I	Positive	Negative	Positive	ER+
TCGA-B6-A0I5	FEMALE	49	M0	N1b	T2	Stage IIB	Positive	Negative	Positive	ER+
TCGA-B6-A0IA	FEMALE	51	M0	N0 (i-)	T2	Stage IIA	Positive	Negative	Positive	ER+
TCGA-B6-A0IB	FEMALE	64	M1	N3	T3	Stage IV	Positive	Negative	Positive	ER+
TCGA-B6-A0IC	FEMALE	90	MX	NX	T2	Stage X	Positive	Negative	Positive	ER+
TCGA-B6-A0IH	FEMALE	81	M0	N1b	T3	Stage IIIA	Positive	Negative	Positive	ER+
TCGA-B6-A0IJ	FEMALE	42	M0	N0 (i-)	T3	Stage IIB	Positive	Negative	Positive	ER+
TCGA-B6-A0IM	FEMALE	75	M0	N0 (i-)	T3	Stage IIB	Positive	Negative	Positive	ER+
TCGA-B6-A0IO	FEMALE	66	M0	N0 (i-)	T2	Stage IIA	Positive	Negative	Indeterminate	ER+
TCGA-B6-A0IP	FEMALE	74	M0	N0 (i-)	T1c	Stage IA	Positive	Negative	Positive	ER+
TCGA-B6-A0RI	FEMALE	44	M0	N1b	T4b	Stage IIIB	Positive	Negative	Positive	ER+
TCGA-B6-A0RL	FEMALE	60	M0	N0 (i-)	T2	Stage IIA	Positive	Negative	Positive	ER+
TCGA-B6-A0RM	FEMALE	57	MX	NX	TX	Stage X	Positive	Negative	Positive	ER+
TCGA-B6-A0RO	FEMALE	71	M0	N1a	T4	Stage IIIB	Positive	Negative	Positive	ER+
TCGA-B6-A0RP	FEMALE	73	M0	N1b	T2	[Discrepancy]	Positive	Negative	Positive	ER+
TCGA-B6-A0RQ	FEMALE	68	M0	N0 (i-)	T3	Stage IIB	Positive	Negative	Positive	ER+
TCGA-B6-A0RV	FEMALE	42	M0	N2	T3	Stage IIIA	Positive	Negative	Positive	ER+
TCGA-B6-A0WS	FEMALE	58	MX	NX	T1c	Stage X	Positive	Negative	Positive	ER+
TCGA-B6-A0WT	FEMALE	61	M0	N1	T2	Stage IIB	Positive	Negative	Positive	ER+
TCGA-B6-A0WV	FEMALE	67	M0	N1b	T2	Stage IIB	Positive	Negative	Positive	ER+
TCGA-B6-A0WW	FEMALE	58	MX	N1b	T2	Stage X	Positive	Negative	Positive	ER+
TCGA-B6-A0WY	FEMALE	40	M0	N1b	T3	Stage IIIA	Positive	Negative	Negative	ER+
TCGA-B6-A0WZ	FEMALE	50	M0	N1b	T2	Stage II	Positive	Negative	Positive	ER+
TCGA-B6-A0X0	FEMALE	54	M0	N0 (i-)	T1c	Stage I	Positive	Negative	Positive	ER+
TCGA-B6-A0X4	FEMALE	62	M0	N1b	T2	Stage IIB	Positive	Negative	Positive	ER+
TCGA-B6-A0X5	FEMALE	61	M0	N1b	T2	Stage IIB	Positive	Negative	Positive	ER+
TCGA-B6-A0X7	FEMALE	62	MX	NX	T1c	Stage X	Positive	Negative	Positive	ER+
TCGA-B6-A1KI	FEMALE	63	M0	N0	T1c	Stage I	Positive	Negative	Positive	ER+
TCGA-BH-A0AU	FEMALE	45	M0	N0	T2	Stage IIA	Positive	Negative	Positive	ER+
TCGA-BH-A0AY	FEMALE	62	M0	N0 (i-)	T2	Stage IIA	Positive	Negative	Positive	ER+
TCGA-BH-A0AZ	FEMALE	47	cM0 (i+)	N1a	T3	Stage IIIA	Positive	Negative	Positive	ER+
TCGA-BH-A0B0	FEMALE	56	M0	N0	T1c	Stage I	Positive	Negative	Positive	ER+
TCGA-BH-A0B1	FEMALE	66	M0	N1a	T2	Stage IIB	Positive	Negative	Positive	ER+
TCGA-BH-A0B2	FEMALE	43					Positive	Negative	Positive	ER+
TCGA-BH-A0B5	FEMALE	40	M0	N2a	T2	Stage IIIA	Positive	Negative	Positive	ER+
TCGA-BH-A0B8	FEMALE	64	M0	N0 (i-)	T1b	Stage I	Positive	Negative	Positive	ER+
TCGA-BH-A0BA	FEMALE	51	M0	N3a	T3	Stage IIIC	Positive	Negative	Positive	ER+
TCGA-BH-A0BC	FEMALE	60	M0	N3	T2	Stage IIIC	Positive	Negative	Positive	ER+
TCGA-BH-A0BD	FEMALE	47	M0	N1a	T1c	Stage IIA	Positive	Negative	Positive	ER+
TCGA-BH-A0BF	FEMALE	56	M0	N1mi	T2	Stage IIB	Positive	Negative	Positive	ER+
TCGA-BH-A0BJ	FEMALE	41	M0	N1a	T2	Stage IIB	Positive	Negative	Positive	ER+
TCGA-BH-A0BM	FEMALE	54	M0	N1a	T2	Stage IIB	Positive	Negative	Negative	ER+
TCGA-BH-A0BO	FEMALE	54	M0	N0	T1b	Stage I	Positive	Negative	Positive	ER+
TCGA-BH-A0BP	FEMALE	76	M0	N0	T1c	Stage I	Positive	Negative	Positive	ER+
TCGA-BH-A0BQ	FEMALE	39	M0	N0	T1c	Stage I	Positive	Negative	Positive	ER+
TCGA-BH-A0BR	FEMALE	59	M0	N0	T1c	Stage I	Positive	Negative	Positive	ER+
TCGA-BH-A0BS	FEMALE	55	M0	N1c	T3	Stage IIIA	Positive	Negative	Positive	ER+
TCGA-BH-A0BT	FEMALE	56	M0	N1mi	T1c	Stage IIA	Positive	Negative	Positive	ER+
TCGA-BH-A0BV	FEMALE	78	M0	N1a	T2	Stage IIB	Positive	Negative	Positive	ER+
TCGA-BH-A0BZ	FEMALE	59	M0	N1a	T3	Stage IIIA	Positive	Negative	Positive	ER+
TCGA-BH-A0C1	FEMALE	61	M0	N2a	T3	Stage IIIA	Positive	Negative	Positive	ER+
TCGA-BH-A0C3	FEMALE	47	M0	N0	T1c	Stage I	Positive	Negative	Negative	ER+
TCGA-BH-A0DE	FEMALE	62	M0	N0	T2	Stage IIA	Positive	Negative	Positive	ER+
TCGA-BH-A0DG	FEMALE	30	M0	N0	T2	Stage IIA	Positive	Negative	Negative	ER+
TCGA-BH-A0DH	FEMALE	63	M0	N1a	T2	Stage IIB	Positive	Negative	Positive	ER+
TCGA-BH-A0DI	FEMALE	63	M0	N1a	T2	Stage IIB	Positive	Negative	Positive	ER+
TCGA-BH-A0DK	FEMALE	49	M0	N0 (i-)	T2	Stage IIA	Positive	Negative	Positive	ER+
TCGA-BH-A0DL	FEMALE	64	M0	N0	T2	Stage IIA	Positive	Negative	Negative	ER+
TCGA-BH-A0DO	FEMALE	78	M0	N0	T1c	Stage I	Positive	Negative	Positive	ER+
TCGA-BH-A0DP	FEMALE	60	M0	N0 (i-)	T3	Stage IIB	Positive	Negative	Positive	ER+
TCGA-BH-A0DQ	FEMALE	42	M0	N1	T2	Stage IIB	Positive	Negative	Positive	ER+
TCGA-BH-A0DS	FEMALE	71	M0	N2a	T2	Stage IIIA	Positive	Negative	Positive	ER+
TCGA-BH-A0DT	FEMALE	41	M0	N1a	T1c	Stage IIA	Positive	Negative	Positive	ER+
TCGA-BH-A0DV	FEMALE	54	M0	N2a	T2	Stage IIIA	Positive	Negative	Positive	ER+
TCGA-BH-A0DX	FEMALE	62	M0	N0	T1b	Stage I	Positive	Negative	Positive	ER+
TCGA-BH-A0E1	FEMALE	52	M0	N1	T2	Stage IIB	Positive	Negative	Positive	ER+
TCGA-BH-A0E2	FEMALE	49	M0	N2a	T2	Stage IIIA	Positive	Negative	Positive	ER+
TCGA-BH-A0E7	FEMALE	79	M0	N1a	T2	Stage IIB	Positive	Negative	Positive	ER+
TCGA-BH-A0E9	FEMALE	53	M0	N1a	T2	Stage IIB	Positive	Negative	Positive	ER+
TCGA-BH-A0EA	FEMALE	72	M0	N1a	T1c	Stage IIA	Positive	Negative	Positive	ER+
TCGA-BH-A0EB	FEMALE	69	M0	N0 (i-)	T1c	Stage IA	Positive	Negative	Positive	ER+
TCGA-BH-A0EI	FEMALE	51	M0	N1a	T1c	Stage IIA	Positive	Negative	Positive	ER+
TCGA-BH-A0GY	FEMALE	67	M0	N1	T2	Stage IIA	Positive	Negative	Positive	ER+
TCGA-BH-A0GZ	FEMALE	62	M0	N1a	T1c	Stage IIA	Positive	Negative	Positive	ER+
TCGA-BH-A0H0	FEMALE	69	M0	N0 (i-)	T1c	Stage IA	Positive	Negative	Positive	ER+
TCGA-BH-A0H3	FEMALE	46	M0	N0	T1c	Stage I	Positive	Negative	Positive	ER+
TCGA-BH-A0H5	FEMALE	45	M0	N0 (i-)	T1c	Stage I	Positive	Negative	Positive	ER+
TCGA-BH-A0H6	FEMALE	82	M0	NX	T1b	Stage I	Positive	Negative	Positive	ER+
TCGA-BH-A0H7	FEMALE	65	M0	N2a	T1c	Stage IIIA	Positive	Negative	Positive	ER+
TCGA-BH-A0H9	FEMALE	69	M0	N0 (i-)	T2	Stage IIA	Positive	Negative	Positive	ER+
TCGA-BH-A0HA	FEMALE	31	M0	N0 (i-)	T1c	Stage I	Positive	Negative	Positive	ER+
TCGA-BH-A0HB	FEMALE	55	M0	N0 (i-)	T1c	Stage IA	Positive	Negative	Positive	ER+
TCGA-BH-A0HF	FEMALE	77	M0	N0 (i-)	T1c	Stage IA	Positive	Negative	Positive	ER+
TCGA-BH-A0HI	FEMALE	78	M0	N0 (i-)	T1c	Stage IA	Positive	Negative	Positive	ER+
TCGA-BH-A0HK	FEMALE	81	M0	N1	T2	Stage IIB	Positive	Negative	Negative	ER+
TCGA-BH-A0HL	FEMALE	56	M0	N1a	T2	Stage IIB	Positive	Negative	Positive	ER+
TCGA-BH-A0HN	FEMALE	67	M0	N0 (i-)	T1c	Stage IA	Positive	Negative	Positive	ER+
TCGA-BH-A0HO	FEMALE	48	M0	N1a	T1c	Stage IIA	Positive	Negative	Positive	ER+
TCGA-BH-A0HP	FEMALE	65	M0	N2a	T3	Stage IIIA	Positive	Negative	Negative	ER+
TCGA-BH-A0HQ	FEMALE	56	M0	N0 (i+)	T2	Stage IIA	Positive	Negative	Positive	ER+
TCGA-BH-A0HU	FEMALE	52	M0	N0 (i-)	T1c	Stage IA	Positive	Negative	Positive	ER+
TCGA-BH-A0HW	FEMALE	62	M0	N0 (i-)	T1c	Stage IA	Positive	Negative	Negative	ER+
TCGA-BH-A0HX	FEMALE	54	M0	N1a	T2	Stage IIB	Positive	Negative	Positive	ER+
TCGA-BH-A0W3	FEMALE	58	M0	N1a	T1c	Stage IIA	Positive	Negative	Positive	ER+
TCGA-BH-A0W4	FEMALE	46	M0	N0 (i-)	T2	Stage IIA	Positive	Negative	Positive	ER+
TCGA-BH-A0W5	FEMALE	77	M0	N1a	T1c	Stage IIA	Positive	Negative	Positive	ER+
TCGA-BH-A0W7	FEMALE	49	M0	N0 (i-)	T1c	Stage I	Positive	Negative	Positive	ER+
TCGA-BH-A18F	FEMALE	50	M0	N0	T2	Stage IIA	Positive	Negative	Positive	ER+
TCGA-BH-A18H	FEMALE	63	M0	N0	T1b	Stage IA	Positive	Negative	Positive	ER+
TCGA-BH-A18I	FEMALE	53	cM0 (i+)	N1a	T1c	Stage IIA	Positive	Negative	Positive	ER+
TCGA-BH-A18J	FEMALE	56	M1	N2	T4b	Stage IV	Positive	Negative	Positive	ER+
TCGA-BH-A18K	FEMALE	46	M0	N0	T1	Stage I	Positive	Negative	Positive	ER+
TCGA-BH-A18N	FEMALE	88	M0	N1b	T2	Stage IIA	Positive	Negative	Positive	ER+
TCGA-BH-A18P	FEMALE	60	M0	N0	T1	Stage I	Positive	Negative	Negative	ER+
TCGA-BH-A1EO	FEMALE	68	M0	N1	T1c	Stage IIA	Positive	Negative	Positive	ER+
TCGA-BH-A1ES	FEMALE	35	M0	N1a	T2	Stage IIB	Positive	Negative	Positive	ER+
TCGA-BH-A1ET	FEMALE	55	M0	N0	T1	Stage I	Positive	Negative	Positive	ER+
TCGA-BH-A1EU	FEMALE	83	M0	N0	T1	Stage I	Positive	Negative	Positive	ER+
TCGA-BH-A1EX	FEMALE	67	M0	N1b	T2	Stage IIB	Positive	Negative	Positive	ER+
TCGA-BH-A1EY	FEMALE	79	M0	N0	T2	Stage IIA	Positive	Negative	Positive	ER+
TCGA-BH-A1F8	FEMALE	90	M0	N2	T4b	Stage IIIB	Positive	Negative	Positive	ER+
TCGA-BH-A1FB	FEMALE	60	M0	N1b	T2	Stage IIB	Positive	Negative	Positive	ER+
TCGA-BH-A1FD	FEMALE	68	M0	N0	T1c	Stage I	Positive	Negative	Positive	ER+
TCGA-BH-A1FE	FEMALE	31	M0	N1	T2	Stage IIB	Positive	Negative	Positive	ER+
TCGA-BH-A1FH	FEMALE	47	M1	N1b	T2	Stage IV	Positive	Negative	Negative	ER+
TCGA-BH-A1FL	FEMALE	69	M0	N1b	T2	Stage IIB	Positive	Negative	Positive	ER+
TCGA-BH-A1FM	FEMALE	44	M0	N2	T2	Stage IIIA	Positive	Negative	Negative	ER+
TCGA-BH-A1FN	FEMALE	34	M0	N0	T2	Stage IIA	Positive	Negative	Positive	ER+
TCGA-BH-A1FR	FEMALE	73	M0	N1a	T4b	Stage IIIB	Positive	Negative	Positive	ER+
TCGA-C8-A12N	FEMALE	58	M0	N0 (i-)	T2	Stage IIA	Positive	Negative	Positive	ER+
TCGA-C8-A12U	FEMALE	46	M0	N1	T2	Stage IIB	Positive	Negative	Positive	ER+
TCGA-C8-A12W	FEMALE	49	M0	N1	T4	Stage IIIB	Positive	Negative	Positive	ER+
TCGA-C8-A12X	FEMALE	62	M0	N1	T2	Stage IIB	Positive	Negative	Positive	ER+
TCGA-C8-A133	FEMALE	65	M0	N1	T3	Stage IIIA	Positive	Negative	Positive	ER+
TCGA-C8-A1HE	FEMALE	59	M0	N0	T2	Stage IIA	Positive	Negative	Positive	ER+
TCGA-C8-A1HG	FEMALE	50	M0	N0	T2	Stage IIA	Positive	Negative	Positive	ER+
TCGA-C8-A1HI	FEMALE	40	M0	N2	T2	Stage IIIA	Positive	Negative	Positive	ER+
TCGA-C8-A1HM	FEMALE	74	M0	N0	T2	Stage IIA	Positive	Negative	Positive	ER+
TCGA-C8-A1HO	FEMALE	34	M0	N3	T3	Stage IIIC	Positive	Negative	Positive	ER+
TCGA-C8-A26V	FEMALE	47	M0	N2	T3	Stage IIIA	Positive	Negative	Positive	ER+
TCGA-C8-A26Z	FEMALE	59	M0	N0	T2	Stage IIA	Positive	Negative	Positive	ER+
TCGA-C8-A273	FEMALE	29	M0	N1	T2	Stage IIB	Positive	Negative	Positive	ER+
TCGA-C8-A274	FEMALE	63	M0	N0	T2	Stage IIA	Positive	Negative	Positive	ER+
TCGA-C8-A27A	FEMALE	48	M0	N1	T2	Stage IIB	Positive	Negative	Positive	ER+
TCGA-D8-A13Y	FEMALE	52	M0	N0	T1c	Stage IA	Positive	Negative	Positive	ER+
TCGA-D8-A141	FEMALE	40	M0	N1	T1c		Positive	Negative	Positive	ER+
TCGA-D8-A145	FEMALE	80	M0	N1a	T1c	Stage IIA	Positive	Negative	Positive	ER+
TCGA-D8-A146	FEMALE	57	MX	N0	T2	Stage IIA	Positive	Negative	Positive	ER+
TCGA-D8-A1J8	FEMALE	77	M0	N1a	T2	Stage IIB	Positive	Negative	Positive	ER+
TCGA-D8-A1JC	FEMALE	59	M0	N2a	T2	Stage IIIA	Positive	Negative	Positive	ER+
TCGA-D8-A1JD	FEMALE	41	M0	N1a	T2	Stage IIB	Positive	Negative	Positive	ER+
TCGA-D8-A1JE	FEMALE	62	M0	N1a	T1c	Stage IIA	Positive	Negative	Positive	ER+
TCGA-D8-A1JH	FEMALE	56	M0	N0	T1c	Stage IA	Positive	Negative	Positive	ER+
TCGA-D8-A1JI	FEMALE	54	MX	N1a	T1c	Stage IIA	Positive	Negative	Positive	ER+
TCGA-D8-A1JJ	FEMALE	54	M0	N0	T2	Stage IIA	Positive	Negative	Positive	ER+
TCGA-D8-A1JM	FEMALE	59	M0	N1a	T2	Stage IIB	Positive	Negative	Negative	ER+
TCGA-D8-A1JN	FEMALE	80	MX	N3a	T3	Stage IIIC	Positive	Negative	Positive	ER+
TCGA-D8-A1JP	FEMALE	73	M0	N0	T1c	Stage IA	Positive	Negative	Positive	ER+
TCGA-D8-A1JS	FEMALE	77	M0	N0	T1c	Stage IA	Positive	Negative	Positive	ER+
TCGA-D8-A1JT	FEMALE	70	M0	N0	T2	Stage IIA	Positive	Negative	Positive	ER+
TCGA-D8-A1JU	FEMALE	51	M0	N0	T1c	Stage IA	Positive	Negative	Positive	ER+
TCGA-D8-A1X6	FEMALE	80	MX	N2a	T3	Stage IIIA	Positive	Negative	Positive	ER+
TCGA-D8-A1X7	FEMALE	40	MX	N0	T2	Stage IIA	Positive	Negative	Positive	ER+
TCGA-D8-A1X8	FEMALE	62	M0	N2a	T1c	Stage IIIA	Positive	Negative	Indeterminate	ER+
TCGA-D8-A1X9	FEMALE	66	M0	N1a	T2	Stage IIB	Positive	Negative	Positive	ER+
TCGA-D8-A1XA	FEMALE	64	M0	N0	T1c	Stage IA	Positive	Negative	Positive	ER+
TCGA-D8-A1XB	FEMALE	62	M0	N1a	T2	Stage IIB	Positive	Negative	Positive	ER+
TCGA-D8-A1XC	FEMALE	85	M0	N1a	T4b	Stage IIIB	Positive	Negative	Positive	ER+
TCGA-D8-A1XD	FEMALE	36	M0	N2a	T1c	Stage IIIA	Positive	Negative	Positive	ER+
TCGA-D8-A1XF	FEMALE	45	M0	N0	T2	Stage IIA	Positive	Negative	Positive	ER+
TCGA-D8-A1XG	FEMALE	86	M0	N1a	T4b	Stage IIIB	Positive	Negative	Negative	ER+
TCGA-D8-A1XL	FEMALE	34	MX	N1a	T2	Stage IIB	Positive	Negative	Positive	ER+
TCGA-D8-A1XM	FEMALE	57	M0	N0	T1c	Stage IA	Positive	Negative	Positive	ER+
TCGA-D8-A1XO	FEMALE	56	M0	N1a	T2	Stage IIB	Positive	Negative	Positive	ER+
TCGA-D8-A1XR	FEMALE	56	M0	N1a	T2	Stage IIB	Positive	Negative	Positive	ER+
TCGA-D8-A1XU	FEMALE	56	M0	N0	T1c	Stage IA	Positive	Negative	Positive	ER+
TCGA-D8-A1XV	FEMALE	84	M0	N0	T2	Stage IIA	Positive	Negative	Positive	ER+
TCGA-D8-A1XZ	FEMALE	81	MX	N2a	T1c	Stage IIIA	Positive	Negative	Negative	ER+
TCGA-D8-A1Y0	FEMALE	65	MX	N2a	T1c	Stage IIIA	Positive	Negative	Positive	ER+
TCGA-D8-A1Y1	FEMALE	80	MX	N1a	T3	Stage IIIA	Positive	Negative	Positive	ER+
TCGA-D8-A1Y2	FEMALE	71	MX	N0	T2	Stage IIA	Positive	Negative	Positive	ER+
TCGA-D8-A1Y3	FEMALE	61	MX	N2a	T2	Stage IIIA	Positive	Negative	Positive	ER+
TCGA-D8-A27E	FEMALE	66	M0	N0	T1c	Stage IA	Positive	Negative	Positive	ER+
TCGA-D8-A27G	FEMALE	75	M0	N0	T2	Stage IIA	Positive	Negative	Positive	ER+
TCGA-D8-A27I	FEMALE	58	M0	N2a	T1c	Stage IIIA	Positive	Negative	Positive	ER+
TCGA-D8-A27K	FEMALE	47	M0	N1a	T2	Stage IIB	Positive	Negative	Positive	ER+
TCGA-D8-A27L	FEMALE	49	M0	N2a	T1c	Stage IIIA	Positive	Negative	Positive	ER+
TCGA-D8-A27P	FEMALE	64	M0	N0	T1c	Stage IA	Positive	Negative	Positive	ER+
TCGA-D8-A27R	FEMALE	41	M0	N3a	T2	Stage IIIC	Positive	Negative	Positive	ER+
TCGA-D8-A27T	FEMALE	53	M0	N3a	T2	Stage IIIC	Positive	Negative	Positive	ER+
TCGA-D8-A27V	FEMALE	62	M0	N0	T2	Stage IIA	Positive	Negative	Positive	ER+
TCGA-E2-A106	FEMALE	34	M0	N1mi	T1c	Stage IB	Positive	Negative	Positive	ER+
TCGA-E2-A107	FEMALE	54	M0	N2a	T3	Stage IIIA	Positive	Negative	Negative	ER+
TCGA-E2-A108	FEMALE	64	M0	N2a	T2	Stage IIIA	Positive	Negative	Positive	ER+
TCGA-E2-A109	FEMALE	64	M0	N0 (i-)	T2	Stage IIA	Positive	Negative	Negative	ER+
TCGA-E2-A10A	FEMALE	41	M0	N0 (i-)	T3	Stage IIB	Positive	Negative	Positive	ER+
TCGA-E2-A10B	FEMALE	67	M0	N1a	T2	Stage IIB	Positive	Negative	Positive	ER+
TCGA-E2-A10C	FEMALE	54	M0	N1a	T2	Stage IIB	Positive	Negative	Positive	ER+
TCGA-E2-A10E	FEMALE	64	M0	N1a	T1c	Stage IIA	Positive	Negative	Positive	ER+
TCGA-E2-A10F	FEMALE	47	M0	N0 (i-)	T2	Stage IIA	Positive	Negative	Positive	ER+
TCGA-E2-A14O	FEMALE	76	M0	N1a	T3	Stage IIIA	Positive	Negative	Positive	ER+
TCGA-E2-A14Q	FEMALE	50	M0	N1mi	T2	Stage IIB	Positive	Negative	Positive	ER+
TCGA-E2-A14S	FEMALE	65	M0	N0	T1c	Stage I	Positive	Negative	Positive	ER+
TCGA-E2-A14T	FEMALE	52	M0	N0	T2	Stage IIA	Positive	Negative	Positive	ER+
TCGA-E2-A14Z	FEMALE	64	M0	N0	T1c	Stage I	Positive	Negative	Positive	ER+
TCGA-E2-A153	FEMALE	51	M0	N1a	T2	Stage IIB	Positive	Negative	Positive	ER+
TCGA-E2-A154	FEMALE	68	M0	N0	T1c	Stage I	Positive	Negative	Positive	ER+
TCGA-E2-A155	FEMALE	58	M0	N1a	T2	Stage IIB	Positive	Negative	Negative	ER+
TCGA-E2-A156	FEMALE	61	M0	N0	T1c	Stage I	Positive	Negative	Positive	ER+
TCGA-E2-A15A	FEMALE	45	M0	N3a	T2	Stage IIIC	Positive	Negative	Positive	ER+
TCGA-E2-A15C	FEMALE	61	M0	N0	T1c	Stage I	Positive	Negative	Positive	ER+
TCGA-E2-A15D	FEMALE	47	M0	N0	T2	Stage IIA	Positive	Negative	Positive	ER+
TCGA-E2-A15F	FEMALE	64	M0	N0	T1c	Stage I	Positive	Negative	Positive	ER+
TCGA-E2-A15G	FEMALE	76	M0	N0	T2	Stage IIA	Positive	Negative	Positive	ER+
TCGA-E2-A15I	FEMALE	44	M0	N0	T2	Stage IIA	Positive	Negative	Positive	ER+
TCGA-E2-A15J	FEMALE	51	M0	N0	T1c	Stage I	Positive	Negative	Positive	ER+
TCGA-E2-A15K	FEMALE	58	M0	N1a	T2	Stage IIB	Positive	Negative	Positive	ER+
TCGA-E2-A15L	FEMALE	65	M0	N0	T2	Stage IIA	Positive	Negative	Positive	ER+
TCGA-E2-A15M	FEMALE	66	M0	N0	T2	Stage IIA	Positive	Negative	Positive	ER+
TCGA-E2-A15O	FEMALE	89	M0	NX	T1c	Stage I	Positive	Negative	Positive	ER+
TCGA-E2-A15P	FEMALE	61	M0	N0	T1c	Stage IA	Positive	Negative	Positive	ER+
TCGA-E2-A15R	FEMALE	64	M0	N1a	T1c	Stage IIA	Positive	Negative	Positive	ER+
TCGA-E2-A15S	FEMALE	34	M0	N1	T2	Stage IIB	Positive	Negative	Negative	ER+
TCGA-E2-A15T	FEMALE	65	M0	N0	T2	Stage IIA	Positive	Negative	Positive	ER+
TCGA-E2-A1B4	FEMALE	74	M0	N2a	T1c	Stage IIIA	Positive	Negative	Positive	ER+
TCGA-E2-A1B5	FEMALE	46	M0	N0	T2	Stage IIA	Positive	Negative	Positive	ER+
TCGA-E2-A1BC	FEMALE	63	M0	N0	T1c	Stage IA	Positive	Negative	Positive	ER+
TCGA-E2-A1BD	FEMALE	53	M0	N0	T2	Stage IIA	Positive	Negative	Positive	ER+
TCGA-E2-A1IE	FEMALE	61	M0	N1	T2	Stage IIB	Positive	Negative	Positive	ER+
TCGA-E2-A1IF	FEMALE	74	M0	N0	T1c	Stage I	Positive	Negative	Positive	ER+
TCGA-E2-A1IH	FEMALE	80	M0	N0	T1c	Stage I	Positive	Negative	Positive	ER+
TCGA-E2-A1IJ	FEMALE	57	M0	N0	T1c	Stage I	Positive	Negative	Positive	ER+
TCGA-E2-A1IK	FEMALE	71	M0	N1mi	T1c	Stage IIA	Positive	Negative	Positive	ER+
TCGA-E2-A1IL	FEMALE	78	M0	N1a	T1c	Stage IIA	Positive	Negative	Positive	ER+
TCGA-E2-A1IN	FEMALE	60	M0	N0	T1c	Stage I	Positive	Negative	Positive	ER+
TCGA-E2-A1IO	FEMALE	37	M0	N0	T1c	Stage I	Positive	Negative	Positive	ER+
TCGA-E2-A1IP	FEMALE	42					Positive	Negative	Negative	ER+
TCGA-E2-A1IU	FEMALE	60	M0	N0 (mol+)	T1c	Stage IA	Positive	Negative	Positive	ER+
TCGA-E2-A1L6	FEMALE	44	M0	N1mi	T1c	Stage IIA	Positive	Negative	Positive	ER+
TCGA-E2-A1L8	FEMALE	52	M0	N1a	T2	Stage IIB	Positive	Negative	Positive	ER+
TCGA-E2-A1L9	FEMALE	40	M0	N1mi	T1c	Stage IIA	Positive	Negative	Positive	ER+
TCGA-E2-A1LA	FEMALE	59	M0	N1a	T1c	Stage IIA	Positive	Negative	Positive	ER+
TCGA-E9-A1N4	FEMALE	41	M0	N2	T2	Stage IIIA	Positive	Negative	Positive	ER+
TCGA-E9-A1N5	FEMALE	45	M0	N1	T2	Stage IIB	Positive	Negative	Positive	ER+
TCGA-E9-A1NA	FEMALE	58	M0	N0	T2	Stage IIA	Positive	Negative	Positive	ER+
TCGA-E9-A1NE	FEMALE	28	M0	N1	T2	Stage IIB	Positive	Negative	Positive	ER+
TCGA-E9-A1NF	FEMALE	60	M0	N0	T2	Stage IIA	Positive	Negative	Positive	ER+
TCGA-E9-A1NG	FEMALE	62	M0	N0	T2	Stage IIA	Positive	Negative	Positive	ER+
TCGA-E9-A1NH	FEMALE	71	M0	N1	T2	Stage IIB	Positive	Negative	Positive	ER+
TCGA-E9-A1NI	FEMALE	51	M0	N0	T2	Stage IIA	Positive	Negative	Positive	ER+
TCGA-E9-A1R2	FEMALE	51	MX	N3	T2	Stage IIIC	Positive	Negative	Negative	ER+
TCGA-E9-A227	FEMALE	42	M0	N1	T2	Stage IIB	Positive	Negative	Positive	ER+
TCGA-E9-A22A	FEMALE	74	M0	N0	T2	Stage IIA	Positive	Negative	Negative	ER+
TCGA-E9-A22B	FEMALE	71	M0	N0	T1c	Stage IA	Positive	Negative	Negative	ER+
TCGA-E9-A22E	FEMALE	56	M0	N2	T2	Stage IIIA	Positive	Negative	Positive	ER+
TCGA-E9-A22H	FEMALE	42	M0	N1	T2	Stage IIB	Positive	Negative	Positive	ER+
TCGA-EW-A1IX	FEMALE	48	MX	N1a	T1b	Stage IIA	Positive	Negative	Positive	ER+
TCGA-EW-A1IY	FEMALE	38	MX	N0	T1c	Stage I	Positive	Negative	Positive	ER+
TCGA-EW-A1IZ	FEMALE	53	MX	N2a	T2	Stage IIIA	Positive	Negative	Positive	ER+
TCGA-EW-A1J1	FEMALE	38	M0	N1a	T2	Stage IIB	Positive	Negative	Positive	ER+
TCGA-EW-A1J2	FEMALE	50	MX	N1mi	T1c	[Discrepancy]	Positive	Negative	Positive	ER+
TCGA-EW-A1J5	FEMALE	59	M0	N0 (i-)	T3	Stage IIB	Positive	Negative	Positive	ER+
TCGA-EW-A1J6	FEMALE	70	M0	N0 (i-)	T1c	Stage I	Positive	Negative	Positive	ER+
TCGA-EW-A1OX	FEMALE	43	MX	N0	T2	Stage IIA	Positive	Negative	Positive	ER+
TCGA-EW-A1OY	FEMALE	63	MX	N0	T2	Stage IIA	Positive	Negative	Positive	ER+
TCGA-EW-A1P0	FEMALE	55	MX	N1b	T2	Stage IIB	Positive	Negative	Negative	ER+
TCGA-EW-A1P3	FEMALE	48	MX	N0	T2	Stage IIA	Positive	Negative	Positive	ER+
TCGA-EW-A1P5	FEMALE	77	M0	N1a	T2	Stage IIB	Positive	Negative	Positive	ER+
TCGA-EW-A1P6	FEMALE	64	M0	N1a	T2	Stage IIB	Positive	Negative	Positive	ER+
TCGA-EW-A1PA	FEMALE	59	M0	N1a	T2	Stage IIB	Positive	Negative	Positive	ER+
TCGA-EW-A1PE	FEMALE	56	M0	N1a	T1c	Stage IIA	Positive	Negative	Positive	ER+
TCGA-EW-A1PF	FEMALE	50	M0	N0	T1c	Stage IA	Positive	Negative	Positive	ER+
TCGA-EW-A1PG	FEMALE	53	MX	N1a	T2	Stage IIB	Positive	Negative	Positive	ER+
TCGA-A2-A04W	FEMALE	50	M0	N1mi	T2	Stage IIB	Negative	Positive	Negative	HER2+
TCGA-A2-A0D1	FEMALE	76	M0	N0 (i-)	T2	Stage IIA	Negative	Positive	Negative	HER2+
TCGA-A2-A0EQ	FEMALE	64	M0	N0 (i-)	T2	Stage IIA	Negative	Positive	Negative	HER2+
TCGA-A2-A0T1	FEMALE	55	M0	N3	T3	Stage IIIC	Negative	Positive	Negative	HER2+
TCGA-A2-A1G1	FEMALE	85	M0	N1	T2	Stage IIB	Negative	Positive	Negative	HER2+
TCGA-A8-A08X	FEMALE	43	M0	N3a	T4d	Stage IIIC	Negative	Positive	Negative	HER2+
TCGA-A8-A0A7	FEMALE	57	M0	N1a	T2	Stage IIB	Negative	Positive	Negative	HER2+
TCGA-AN-A04C	FEMALE	51	M0	N1	T2	Stage IIB	Negative	Positive	Negative	HER2+
TCGA-AN-A0FV	FEMALE	58	M0	N0	T2	Stage IIA	Negative	Positive	Negative	HER2+
TCGA-AO-A0JE	FEMALE	53	M0	N2a	T2	Stage IIIA	Negative	Positive	Negative	HER2+
TCGA-AO-A12D	FEMALE	43	M0	N1a	T1c	Stage IIA	Negative	Positive	Negative	HER2+
TCGA-AR-A24U	FEMALE	47	M0	N1	T1	Stage IIA	Negative	Positive	Negative	HER2+
TCGA-B6-A1KF	FEMALE	68	M0	N1	T2	Stage IIB	Negative	Positive	Negative	HER2+
TCGA-B6-A1KN	FEMALE	57	M0	N1	T4b	Stage IIIB	Negative	Positive	Negative	HER2+
TCGA-BH-A0EE	FEMALE	68	M0	N0 (i-)	T3	Stage IIB	Negative	Positive	Negative	HER2+
TCGA-BH-A1EN	FEMALE	78	M0	NX	T2	Stage IIA	Negative	Positive	Negative	HER2+
TCGA-BH-A1FU	FEMALE	44	M0	N0	T1c	Stage IA	Negative	Positive	Negative	HER2+
TCGA-C8-A12L	FEMALE	67	M0	N0 (i-)	T2	Stage IIA	Negative	Positive	Negative	HER2+
TCGA-C8-A12P	FEMALE	55	M0	N1	T2	Stage IIB	Negative	Positive	Negative	HER2+
TCGA-C8-A12Q	FEMALE	78	M0	N2	T1	Stage IIIA	Negative	Positive	Negative	HER2+
TCGA-C8-A12Z	FEMALE	45	M0	N1	T2	Stage IIB	Negative	Positive	Negative	HER2+
TCGA-C8-A135	FEMALE	64	M0	N1	T2	Stage IIB	Negative	Positive	Negative	HER2+
TCGA-C8-A137	FEMALE	34	M0	N1	T2	Stage IIB	Negative	Positive	Negative	HER2+
TCGA-C8-A1HK	FEMALE	53	M0	N1	T2	Stage IIB	Negative	Positive	Negative	HER2+
TCGA-C8-A278	FEMALE	61	M0	N2	T2	Stage IIIA	Negative	Positive	Negative	HER2+
TCGA-D8-A1JA	FEMALE	60	M0	NX	T4b		Negative	Positive	Negative	HER2+
TCGA-D8-A1XT	FEMALE	61	M0	N1a	T1c	Stage IIA	Negative	Positive	Negative	HER2+
TCGA-E2-A14P	FEMALE	79	M0	N3	T2	Stage IIIC	Negative	Positive	Negative	HER2+
TCGA-E2-A1B0	FEMALE	50	M0	N2	T2	Stage IIIA	Negative	Positive	Negative	HER2+
TCGA-E2-A1LB	FEMALE	41	M0	N1	T2	Stage IIB	Negative	Positive	Negative	HER2+
TCGA-A1-A0SK	FEMALE	54	M0	N0 (i-)	T2	Stage IIA	Negative	Negative	Negative	TNBC
TCGA-A1-A0SO	FEMALE	67	M0	N1	T2	Stage IIB	Negative	Negative	Negative	TNBC
TCGA-A1-A0SP	FEMALE	40	M0	N0 (i-)	T2	Stage IIA	Negative	Negative	Negative	TNBC
TCGA-A2-A04P	FEMALE	36	M0	N3c	T2	Stage IIIC	Negative	Negative	Negative	TNBC
TCGA-A2-A04Q	FEMALE	48	M0	N0 (i-)	T1	Stage IA	Negative	Negative	Negative	TNBC
TCGA-A2-A04T	FEMALE	62	M0	N0 (i-)	T2	Stage IIA	Negative	Negative	Negative	TNBC
TCGA-A2-A04U	FEMALE	47	M0	N0 (i+)	T2	Stage IIA	Negative	Negative	Negative	TNBC
TCGA-A2-A0CM	FEMALE	40	M0	N0 (i-)	T2	Stage IIA	Negative	Negative	Negative	TNBC
TCGA-A2-A0D0	FEMALE	60	M0	N0 (i-)	T2	Stage IIA	Negative	Negative	Negative	TNBC
TCGA-A2-A0D2	FEMALE	45	M0	N0 (i+)	T2	Stage IIA	Negative	Negative	Negative	TNBC
TCGA-A2-A0ST	FEMALE	62	M0	N1a	T1c	Stage IIA	Negative	Negative	Negative	TNBC
TCGA-A2-A0SX	FEMALE	48	M0	N0 (i-)	T1c	Stage IA	Negative	Negative	Negative	TNBC
TCGA-A2-A0T0	FEMALE	59	M0	N1	T2	Stage IIB	Negative	Negative	Negative	TNBC
TCGA-A2-A0T2	FEMALE	66	M1	N3	T3	Stage IV	Negative	Negative	Negative	TNBC
TCGA-A2-A0YE	FEMALE	48	M0	N1a	T2	Stage IIB	Negative	Negative	Negative	TNBC
TCGA-A2-A0YM	FEMALE	67	M0	N0 (i-)	T2	Stage IIA	Negative	Negative	Negative	TNBC
TCGA-A2-A1G6	FEMALE	50	M0	N2a	T2	Stage IIIA	Negative	Negative	Negative	TNBC
TCGA-A7-A0CE	FEMALE	57	M0	N0 (i-)	T2	Stage IIA	Negative	Negative	Negative	TNBC
TCGA-A7-A0DA	FEMALE	62	M0	N0 (i-)	T2	Stage IIA	Negative	Negative	Negative	TNBC
TCGA-A7-A26F	FEMALE	55	M0	N0	T1	Stage IA	Negative	Negative	Negative	TNBC
TCGA-A7-A26G	FEMALE	50	M0	N0 (i+)	T2	Stage IIA	Negative	Negative	Negative	TNBC
TCGA-A7-A26I	FEMALE	65	M0	N0	T2	Stage IIA	Negative	Negative	Negative	TNBC
TCGA-A8-A07C	FEMALE	57	M0	N0	T2	Stage IIA	Negative	Negative	Negative	TNBC
TCGA-A8-A07O	FEMALE	51	M0	N0	T2	Stage IIA	Negative	Negative	Negative	TNBC
TCGA-A8-A08R	FEMALE	52	M0	N1a	T2	Stage IIB	Negative	Negative	Negative	TNBC
TCGA-A8-A09X	FEMALE	62	M0	N3a	T2	Stage IIIC	Negative	Negative	Negative	TNBC
TCGA-AN-A04D	FEMALE	58	M0	N1	T2	Stage IIB	Negative	Negative	Negative	TNBC
TCGA-AN-A0AL	FEMALE	41	M0	N0	T4	Stage IIIB	Negative	Negative	Negative	TNBC
TCGA-AN-A0AR	FEMALE	55	M0	N0	T2	Stage IIA	Negative	Negative	Negative	TNBC
TCGA-AN-A0AT	FEMALE	62	M0	N0	T2	Stage IIA	Negative	Negative	Negative	TNBC
TCGA-AN-A0FL	FEMALE	62	M0	N0	T2	Stage IIA	Negative	Negative	Negative	TNBC
TCGA-AN-A0FX	FEMALE	52	M0	N0	T2	Stage IIA	Negative	Negative	Negative	TNBC
TCGA-AN-A0G0	FEMALE	56	M0	N0	T2	Stage IIA	Negative	Negative	Negative	TNBC
TCGA-AN-A0XU	FEMALE	54	M0	N0	T2	Stage IIA	Negative	Negative	Negative	TNBC
TCGA-AO-A03U	FEMALE	31	M0	N0 (i-)	T1c	Stage I	Negative	Negative	Negative	TNBC
TCGA-AO-A0J2	FEMALE	41	M0	N0 (i-)	T1c	Stage IA	Negative	Negative	Negative	TNBC
TCGA-AO-A0J4	FEMALE	41	M0	N0 (i-)	T1c	Stage IA	Negative	Negative	Negative	TNBC
TCGA-AO-A0J6	FEMALE	61	M0	N0 (i-)	T2	Stage IIA	Negative	Negative	Negative	TNBC
TCGA-AO-A0JL	FEMALE	59	M0	N2a	T2	Stage IIIA	Negative	Negative	Negative	TNBC
TCGA-AO-A124	FEMALE	38	M0	N0 (i-)	T2	Stage IIA	Negative	Negative	Negative	TNBC
TCGA-AO-A128	FEMALE	61	M0	N0 (i-)	T2	Stage IIA	Negative	Negative	Negative	TNBC
TCGA-AO-A129	FEMALE	29	M0	N1a	T2	Stage IIB	Negative	Negative	Negative	TNBC
TCGA-AO-A12F	FEMALE	36	M0	N0 (i-)	T2	Stage IIA	Negative	Negative	Negative	TNBC
TCGA-AQ-A04J	FEMALE	45	M0	N0 (i+)	T2	Stage IIA	Negative	Negative	Negative	TNBC
TCGA-AR-A0TS	FEMALE	46	M0	N1	T2	Stage IIB	Negative	Negative	Negative	TNBC
TCGA-AR-A0TU	FEMALE	35	M0	N0	T2	Stage IIA	Negative	Negative	Negative	TNBC
TCGA-AR-A0U0	FEMALE	73	M0	N1	T2	Stage IIB	Negative	Negative	Negative	TNBC
TCGA-AR-A0U1	FEMALE	36	M0	N1	T2	Stage IIB	Negative	Negative	Negative	TNBC
TCGA-AR-A0U4	FEMALE	54	M0	N0	T2	Stage IIA	Negative	Negative	Negative	TNBC
TCGA-AR-A1AI	FEMALE	47	M0	N0	T2	Stage IIA	Negative	Negative	Negative	TNBC
TCGA-AR-A1AQ	FEMALE	49	M0	N0	T2	Stage IIA	Negative	Negative	Negative	TNBC
TCGA-AR-A1AR	FEMALE	50	M0	N2	T1	Stage IIIA	Negative	Negative	Negative	TNBC
TCGA-AR-A1AY	FEMALE	65	M0	N0	T1	Stage I	Negative	Negative	Negative	TNBC
TCGA-AR-A256	FEMALE	45	M0	N0	T2	Stage IIA	Negative	Negative	Negative	TNBC
TCGA-B6-A0IE	FEMALE	38	M0	N1b	T3	Stage IIIA	Negative	Negative	Negative	TNBC
TCGA-B6-A0IK	FEMALE	63	M0	N1	T4	Stage IIIB	Negative	Negative	Negative	TNBC
TCGA-B6-A0IQ	FEMALE	40	M0	N1b	T3	Stage IIIA	Negative	Negative	Negative	TNBC
TCGA-B6-A0RE	FEMALE	61	M0	N0 (i-)	TX	Stage X	Negative	Negative	Negative	TNBC
TCGA-B6-A0RG	FEMALE	26	M0	N0 (i-)	T3	Stage IIB	Negative	Negative	Negative	TNBC
TCGA-B6-A0RN	FEMALE	60	M0	N0 (i-)	T1c	Stage IA	Negative	Negative	Negative	TNBC
TCGA-B6-A0RS	FEMALE	38	M0	N0 (i-)	T2	Stage IIA	Negative	Negative	Negative	TNBC
TCGA-B6-A0RT	FEMALE	39	M0	N1	T3	Stage IIIA	Negative	Negative	Negative	TNBC
TCGA-B6-A0RU	FEMALE	49	M0	N0 (i-)	T1c	Stage IA	Negative	Negative	Negative	TNBC
TCGA-B6-A0WX	FEMALE	40	M0	N1b	T3	Stage IIIA	Negative	Negative	Negative	TNBC
TCGA-BH-A0AV	FEMALE	52	M0	N0	T1c	Stage I	Negative	Negative	Negative	TNBC
TCGA-BH-A0B3	FEMALE	53	M0	N1a	T2	Stage IIB	Negative	Negative	Negative	TNBC
TCGA-BH-A0B9	FEMALE	44	M0	N0 (i-)	T1c	Stage IA	Negative	Negative	Negative	TNBC
TCGA-BH-A0BG	FEMALE	73	M0	N0	T1	Stage I	Negative	Negative	Negative	TNBC
TCGA-BH-A0BL	FEMALE	35	M0	N0	T1c	Stage I	Negative	Negative	Negative	TNBC
TCGA-BH-A0BW	FEMALE	71	M0	N0	T1c	Stage I	Negative	Negative	Negative	TNBC
TCGA-BH-A0E0	FEMALE	38	M0	N3a	T3	Stage IIIC	Negative	Negative	Negative	TNBC
TCGA-BH-A0E6	FEMALE	69	M0	N0 (i-)	T1c	Stage IA	Negative	Negative	Negative	TNBC
TCGA-BH-A0RX	FEMALE	59	M0	N0 (i-)	T2	Stage IIA	Negative	Negative	Negative	TNBC
TCGA-BH-A0WA	FEMALE	82	M0	N0 (i-)	T1c	Stage I	Negative	Negative	Negative	TNBC
TCGA-BH-A18G	FEMALE	81	M0	N0	T1c	Stage IA	Negative	Negative	Negative	TNBC
TCGA-BH-A18Q	FEMALE	56	M0	N1b	T2	Stage IIB	Negative	Negative	Negative	TNBC
TCGA-BH-A18T	FEMALE	70	M0	N0	T2	Stage IIA	Negative	Negative	Negative	TNBC
TCGA-BH-A18V	FEMALE	48	M0	N1b	T2	Stage IIB	Negative	Negative	Negative	TNBC
TCGA-BH-A1EW	FEMALE	38	M0	N1b	T2	Stage IIA	Negative	Negative	Negative	TNBC
TCGA-BH-A1FC	FEMALE	78	M0	N1b	T1c	Stage IIA	Negative	Negative	Negative	TNBC
TCGA-C8-A12V	FEMALE	55	M0	N0	T2	Stage IIA	Negative	Negative	Negative	TNBC
TCGA-C8-A131	FEMALE	82	M0	N2	T2	Stage IIIA	Negative	Negative	Negative	TNBC
TCGA-C8-A134	FEMALE	52	M0	N0	T2	Stage IIA	Negative	Negative	Negative	TNBC
TCGA-C8-A1HJ	FEMALE	53	M0	N0	T2	Stage IIA	Negative	Negative	Negative	TNBC
TCGA-C8-A26X	FEMALE	58	M0	N1	T1	Stage IIA	Negative	Negative	Negative	TNBC
TCGA-C8-A26Y	FEMALE	90	M0	N0	T2	Stage IIA	Negative	Negative	Negative	TNBC
TCGA-C8-A27B	FEMALE	48	M0	N0	T3	Stage IIB	Negative	Negative	Negative	TNBC
TCGA-D8-A13Z	FEMALE	51	M0	N2a	T2		Negative	Negative	Negative	TNBC
TCGA-D8-A142	FEMALE	74	M0	N0	T3	Stage IIB	Negative	Negative	Negative	TNBC
TCGA-D8-A143	FEMALE	51	M0	N0	T2	Stage IIA	Negative	Negative	Negative	TNBC
TCGA-D8-A147	FEMALE	45	M0	N0	T2		Negative	Negative	Negative	TNBC
TCGA-D8-A1JF	FEMALE	79	M0	N2a	T1c	Stage IIIA	Negative	Negative	Negative	TNBC
TCGA-D8-A1JG	FEMALE	62	M0	N0	T2	Stage IIA	Negative	Negative	Negative	TNBC
TCGA-D8-A1JL	FEMALE	72	M0	N0	T2	Stage IIA	Negative	Negative	Negative	TNBC
TCGA-D8-A1XK	FEMALE	55	MX	N1a	T2	Stage IIB	Negative	Negative	Negative	TNBC
TCGA-D8-A1XQ	FEMALE	69	M0	N0	T2	Stage IIA	Negative	Negative	Negative	TNBC
TCGA-D8-A27F	FEMALE	40	M0	N0	T2	Stage IIA	Negative	Negative	Negative	TNBC
TCGA-D8-A27H	FEMALE	72	M0	N0	T2	Stage IIA	Negative	Negative	Negative	TNBC
TCGA-D8-A27M	FEMALE	59	M0	N0	T1c	Stage IA	Negative	Negative	Negative	TNBC
TCGA-E2-A14N	FEMALE	37	M0	N1	T2	Stage IIB	Negative	Negative	Negative	TNBC
TCGA-E2-A14R	FEMALE	62	M0	N0	T2	Stage IIA	Negative	Negative	Negative	TNBC
TCGA-E2-A14X	FEMALE	55	M0	N2	T2	Stage IIIA	Negative	Negative	Negative	TNBC
TCGA-E2-A150	FEMALE	48	M0	N0	T2	Stage IIA	Negative	Negative	Negative	TNBC
TCGA-E2-A158	FEMALE	43	M0	N1mi	T1c	Stage IIA	Negative	Negative	Negative	TNBC
TCGA-E2-A159	FEMALE	50	M0	N0	T2	Stage IIA	Negative	Negative	Negative	TNBC
TCGA-E2-A1AZ	FEMALE	63	M0	N1a	T2	Stage IIB	Negative	Negative	Negative	TNBC
TCGA-E2-A1B6	FEMALE	44	M0	N0	T2	Stage IIA	Negative	Negative	Negative	TNBC
TCGA-E2-A1L7	FEMALE	40	M0	N2	T2	Stage IIIA	Negative	Negative	Negative	TNBC
TCGA-E2-A1LG	FEMALE	50	M0	N0	T2	Stage IIA	Negative	Negative	Negative	TNBC
TCGA-E2-A1LH	FEMALE	59	M0	N0	T1c	Stage I	Negative	Negative	Negative	TNBC
TCGA-E2-A1LI	FEMALE	57	M0	N1	T2	Stage IIB	Negative	Negative	Negative	TNBC
TCGA-E2-A1LK	FEMALE	84	M0	N3a	T4b	Stage IIIC	Negative	Negative	Negative	TNBC
TCGA-E2-A1LL	FEMALE	73	MX	N2a	T3	Stage IIIA	Negative	Negative	Negative	TNBC
TCGA-E2-A1LS	FEMALE	46	M0	N0	T1c	Stage IA	Negative	Negative	Negative	TNBC
TCGA-E9-A1ND	FEMALE	75	M0	N1	T2	Stage IIB	Negative	Negative	Negative	TNBC
TCGA-E9-A22G	FEMALE	47	M0	N0	T2	Stage IIA	Negative	Negative	Negative	TNBC
TCGA-EW-A1OV	FEMALE	56	MX	N1mi	T2	Stage IIB	Negative	Negative	Negative	TNBC
TCGA-EW-A1OW	FEMALE	58	MX	N0	T2	Stage IIA	Negative	Negative	Negative	TNBC
TCGA-EW-A1P1	FEMALE	68	MX	N3b	T2	Stage IIIC	Negative	Negative	Negative	TNBC
TCGA-EW-A1P4	FEMALE	43	M0	N0 (i-)	T2	Stage IIA	Negative	Negative	Negative	TNBC
TCGA-EW-A1P7	FEMALE	59	M0	N0 (i-)	T2	Stage IIA	Negative	Negative	Negative	TNBC
TCGA-EW-A1P8	FEMALE	58	M0	N3b	T2	Stage IIIC	Negative	Negative	Negative	TNBC
TCGA-EW-A1PB	FEMALE	70	MX	N1a	T3	Stage IIIA	Negative	Negative	Negative	TNBC
