# Supplementary material for: Single‐Cell RNA Sequencing and Bulk RNA Sequencing Revealed the Interplay Between Intratumoral Heterogeneity and the Tumor Microenvironment in Breast Cancer
Source: Cancer Med. 2026 Feb 3;15(2):e71600. doi: 10.1002/cam4.71600 (PMC12868385; doi:10.1002/cam4.71600)
Supplement: Supplementary file 13 — Table S2: Pathways enriched by marker genes of epithelial cell subsets. [file CAM4-15-e71600-s022.xls]

## Sheet: Sheet1
Supplementary Table 2. Pathways enriched by marker genes of epithelial cell subsets.
MSigDB Hallmark 2020
Term	cluster	Overlap	P.value	Adjusted.P.value	Old.P.value	Old.Adjusted.P.value	Odds.Ratio	Combined.Score	Genes
Estrogen Response Early	ER+_ECs	4/200	0.00155988062336414	0.0171586868570056	0	0	8.7639751552795	56.6428508298886	KRT18;STC2;SLC39A6;PRSS23
Estrogen Response Late	ER+_ECs	4/200	0.00155988062336414	0.0171586868570056	0	0	8.7639751552795	56.6428508298886	ZFP36;TSPAN13;AGR2;PRSS23
E2F Targets	Pro/Cy_ECs	25/200	4.20799531246071e-37	7.57439156242928e-36	0	0	108.648351648352	9100.24057118766	TOP2A;CDCA3;HMGB2;MKI67;SMC4;CKS1B;CDC20;CCNB2;PTTG1;STMN1;TK1;KPNA2;RANBP1;DUT;RRM2;CDKN2A;TUBB;DEK;UBE2S;UBE2T;CKS2;CDK1;BIRC5;ASF1B;CDKN3
G2-M Checkpoint	Pro/Cy_ECs	19/200	1.53081043536777e-25	1.377729391831e-24	0	0	64.8466850828729	3705.26371717759	TOP2A;UBE2C;MKI67;SMC4;CKS1B;CDC20;CCNB2;TPX2;CENPF;PTTG1;UBE2S;STMN1;NUSAP1;PBK;CKS2;CDK1;BIRC5;KPNA2;CDKN3
Mitotic Spindle	Pro/Cy_ECs	8/199	3.68271288317008e-08	2.20962772990205e-07	0	0	19.2455862656764	329.427298009397	TOP2A;CCNB2;TPX2;CENPF;NUSAP1;CDK1;BIRC5;SMC4
Myc Targets V1	Pro/Cy_ECs	7/200	7.18060600012469e-07	3.23127270005611e-06	0	0	16.2849740932642	230.378836313168	CDC20;RANBP1;DUT;SNRPG;DEK;KPNA2;TYMS
DNA Repair	Pro/Cy_ECs	4/150	0.000577587131862998	0.00173276139558899	0	0	11.5435733022442	86.0764002851544	DUT;ARL6IP1;TYMS;ZWINT
Epithelial Mesenchymal Transition	EMT−Int_ECs	7/200	1.07093774577272e-06	3.10571946274089e-05	0	0	15.243192591776	209.547801127847	SFRP1;NNMT;CALD1;TPM2;SAT1;MYL9;MYLK
TNF-alpha Signaling via NF-kB	EMT−Int_ECs	6/200	1.60679865793936e-05	0.000232985805401207	0	0	12.7268041237113	140.487139483435	NFKBIA;RCAN1;TNFAIP6;SOD2;SAT1;JUNB
p53 Pathway	EMT−Int_ECs	5/200	0.000202082877761921	0.00195346781836524	0	0	10.3354264782836	87.9217435076473	KRT17;DDIT4;SAT1;NDRG1;SERPINB5
Apoptosis	EMT−Int_ECs	4/161	0.00093534820473278	0.00678127448431266	0	0	10.0835668789809	70.3287617246552	LGALS3;ANXA1;SOD2;SAT1
Reactive Oxygen Species Pathway	EMT−Int_ECs	2/49	0.00775829587859827	0.0387761874209396	0	0	16.2839607201309	79.1236441847343	SOD2;JUNB
UV Response Up	EMT−Int_ECs	3/158	0.0089371741248998	0.0387761874209396	0	0	7.51081593927894	35.432543329941	NFKBIA;SOD2;JUNB
WikiPathway 2021 Human
Term	cluster	Overlap	P.value	Adjusted.P.value	Old.P.value	Old.Adjusted.P.value	Odds.Ratio	Combined.Score	Genes
Mammary gland development pathway - Puberty (Stage 2 of 4) WP2814	HER2+_ECs	2/13	7.36129304247207e-05	0.0025028396344405	0	0	201.707070707071	1919.58363500098	ERBB2;AREG
RAC1/PAK1/p38/MMP2 Pathway WP3303	HER2+_ECs	2/68	0.00208020971960893	0.0313508708014412	0	0	33.5252525252525	207.028041461043	GRB7;ERBB2
Cytoplasmic Ribosomal Proteins WP477	HER2+_ECs	2/89	0.00353133542895987	0.0313508708014412	0	0	25.4061302681992	143.445022925287	RPL23;RPL19
ErbB signaling pathway WP673	HER2+_ECs	2/91	0.00368833774134602	0.0313508708014412	0	0	24.832709113608	139.127224501875	ERBB2;AREG
Retinoblastoma gene in cancer WP2446	Pro/Cy_ECs	10/87	1.57160155213072e-14	1.5244535055668e-12	0	0	62.9458346531517	2000.67645806318	TOP2A;CCNB2;CCNB1;RRM2;H2AFZ;STMN1;HMGB2;CDK1;HMGB1;TYMS
Cell cycle WP179	Pro/Cy_ECs	6/120	5.94205096911268e-07	2.74696601480703e-05	0	0	23.1988304093567	332.57939077171	CDC20;CCNB2;CCNB1;PTTG1;CDKN2A;CDK1
Gastric Cancer Network 1 WP2361	Pro/Cy_ECs	4/29	8.49577117981555e-07	2.74696601480703e-05	0	0	67.8263829787234	948.112933886854	TOP2A;TPX2;CENPF;UBE2C
Gastric Cancer Network 2 WP2363	Pro/Cy_ECs	3/31	6.67627244438056e-05	0.00107933071184152	0	0	44.4665178571429	427.517361882151	TOP2A;UBE2C;UBE2T
G1 to S cell cycle control WP45	Pro/Cy_ECs	3/64	0.00058323236580163	0.00639245136907166	0	0	20.3770491803279	151.746354560548	CCNB1;CDKN2A;CDK1
Oxidative Stress WP408	Epithelial_S4	3/33	9.58497806104858e-05	0.00780960332419987	0	0	39.0509803921569	361.328114438202	MT1X;SOD2;JUNB
Oncostatin M Signaling Pathway WP2374	Epithelial_S4	3/65	0.000721948770806891	0.0147326898683954	0	0	18.865275142315	136.463031293515	NFKBIA;JUNB;CYR61
