# Supplementary material for: Single‐Cell RNA Sequencing and Bulk RNA Sequencing Revealed the Interplay Between Intratumoral Heterogeneity and the Tumor Microenvironment in Breast Cancer
Source: Cancer Med. 2026 Feb 3;15(2):e71600. doi: 10.1002/cam4.71600 (PMC12868385; doi:10.1002/cam4.71600)
Supplement: Supplementary file 14 — Table S3: Pathways enriched by marker genes of fibroblast subsets. [file CAM4-15-e71600-s005.xls]

## Sheet: Sheet1
Supplementary Table 3. Pathways enriched by marker genes of fibroblast subsets.
MSigDB Hallmark 2020
Term	cluster	Overlap	P.value	Adjusted.P.value	Old.P.value	Old.Adjusted.P.value	Odds.Ratio	Combined.Score	Genes
Complement	iCAFs	6/200	7.14440329322093e-05	0.000428664197593256	0	0	9.53737113402062	91.0494307491685	C3;C1S;LRP1;CFH;C1R;CLU
Interferon Gamma Response	iCAFs	4/200	0.00531990038778685	0.0159597011633605	0	0	6.10204081632653	31.952120597374	C1S;CFH;C1R;TXNIP
Inflammatory Response	iCAFs	8/200	6.17669735580131e-05	0.000317658721155496	0	0	6.50595238095238	63.0566126610712	MMP14;TNFAIP6;SPHK1;PCDH7;PDPN;PLAUR;INHBA;CD55
TNF-alpha Signaling via NF-kB	vCAFs	12/200	2.92227719821941e-07	3.14144798808586e-06	0	0	7.41445297746443	111.55587595636	SOCS3;CDKN1A;BTG2;JAG1;TSC22D1;CEBPD;MYC;CCL2;PHLDA2;PHLDA1;ATF3;RHOB
Adipogenesis	vCAFs	12/200	2.92227719821941e-07	3.14144798808586e-06	0	0	7.41445297746443	111.55587595636	CD151;FABP4;COL4A1;GPX3;SPARCL1;CHCHD10;STOM;SNCG;ANGPTL4;TOB1;MGLL;MYLK
Myogenesis	vCAFs	12/200	2.92227719821941e-07	3.14144798808586e-06	0	0	7.41445297746443	111.55587595636	MEF2C;CDKN1A;PTP4A3;TAGLN;COL4A2;GPX3;TPM2;MYH11;IGFBP7;CRYAB;SOD3;MYLK
Hypoxia	vCAFs	11/200	2.17110253385451e-06	1.55595681592906e-05	0	0	6.72051042639278	87.6373070530081	SELENBP1;MT2A;CDKN1A;CSRP2;CAV1;S100A4;TGFBI;ANGPTL4;PGF;ATF3;MT1E
Angiogenesis	vCAFs	5/36	1.72468142364345e-05	9.27016265208356e-05	0	0	18.1341642228739	198.893393557287	JAG1;KCNJ8;PDGFA;S100A4;PTK2
Epithelial Mesenchymal Transition	mCAFs	49/200	1.05155790728794e-64	3.78560846623659e-63	0	0	75.2656797818465	11087.7766505081	SPARC;COL16A1;ITGB5;COL12A1;PLOD2;LOXL1;LOXL2;COMP;GJA1;BASP1;DPYSL3;EDIL3;POSTN;TNFRSF12A;IGFBP3;MMP2;PLAUR;BGN;P3H1;GPX7;VCAN;MMP14;LOX;ADAM12;CDH11;COL6A3;GAS1;MXRA5;LRRC15;COL11A1;HTRA1;THBS2;THBS1;SPOCK1;PDLIM4;CTHRC1;IL32;LUM;FN1;INHBA;COL1A1;COL3A1;COL1A2;COL5A1;FAP;COL5A2;CALU;SDC1;FBN1
Coagulation	mCAFs	14/138	4.78801516447851e-13	8.61842729606132e-12	0	0	18.5744623655914	526.910880130087	SPARC;MMP2;HTRA1;FN1;PLAT;PRSS23;THBS1;COMP;MMP11;MMP14;PLAU;CTSK;FBN1;CTSB
Mitotic Spindle	apCAFs	21/199	3.42452371669839e-07	4.37673992362882e-06	0	0	4.07604946240897	60.6806914793807	DOCK4;ARHGEF12;PXN;TBCD;NEDD9;ARHGAP29;ARAP3;CD2AP;BCR;PREX1;FGD4;MYO1E;TAOK2;ARHGEF3;FSCN1;FLNB;SYNPO;RAPGEF5;SOS1;SPTBN1;MAP3K11
p53 Pathway	apCAFs	21/200	3.72488504138623e-07	4.37673992362882e-06	0	0	4.05306761080409	59.9978016527017	JAG2;BTG1;NOTCH1;ITGB4;WWP1;INHBB;PPM1D;KLF4;TPD52L1;PTPN14;TM4SF1;PITPNC1;PTPRE;TCN2;MKNK2;TXNIP;CDH13;STOM;UPP1;RALGDS;HBEGF
Allograft Rejection	apCAFs	13/200	0.00557072532216721	0.0145457827856588	0	0	2.36671241304245	12.2837818009187	LYN;SRGN;CD74;CD40;TAP2;INHBB;ETS1;HLA-E;HLA-DMA;HLA-DMB;STAB1;HCLS1;HLA-DRA
E2F Targets	dCAFs	65/200	4.12155927192496e-37	1.97834845052398e-35	0	0	10.4512402310567	875.598812282551	TOP2A;POP7;MCM7;CSE1L;HMGB2;HMGB3;MKI67;SMC4;CKS1B;LMNB1;CDC20;PTTG1;CHEK1;STMN1;TK1;KPNA2;TMPO;TCF19;HELLS;RFC2;TUBB;CTPS1;TUBG1;DCK;CDC25B;MELK;CKS2;MCM3;MCM4;BIRC5;MCM5;DCTPP1;ASF1A;ASF1B;SLBP;DNMT1;PCNA;RNASEH2A;PRKDC;GSPT1;TBRG4;RAD51AP1;CCNB2;ORC6;RAD21;POLD2;LYAR;BARD1;RANBP1;RRM2;ATAD2;HMGA1;SSRP1;PAICS;NUDT21;DIAPH3;UBE2S;RPA3;UBE2T;CDK1;CENPM;TRIP13;RAN;MAD2L1;CDKN3
G2-M Checkpoint	dCAFs	51/200	7.38289776149927e-24	1.18126364183988e-22	0	0	7.3069068432136	389.186873277599	TOP2A;HMGB3;MKI67;SMC4;SMC2;LMNB1;CKS1B;CDC20;PTTG1;CCND1;SNRPD1;CHEK1;STMN1;PBK;NUSAP1;KPNA2;HMGN2;TMPO;SLC38A1;RAD23B;CDC25B;SLC7A5;DBF4;DKC1;CKS2;MCM3;BIRC5;MCM5;KIF20B;KPNB1;DTYMK;ODC1;SLC7A1;GSPT1;CCNB2;ORC6;RAD21;BUB3;BARD1;GINS2;UBE2C;HMGA1;TPX2;SQLE;UCK2;CENPF;UBE2S;PRC1;CDK1;MAD2L1;CDKN3
Myc Targets V1	dCAFs	48/200	2.62425375514259e-21	3.14910450617111e-20	0	0	6.71754188621159	318.340886600608	PCNA;PSMD14;MCM7;ODC1;DDX21;TYMS;COX5A;GSPT1;HSPD1;PPM1G;CDC20;PRDX3;SNRPD1;C1QBP;RUVBL2;PSMD3;POLD2;PSMD1;CYC1;BUB3;KPNA2;ACP1;CCT5;RANBP1;RRM1;RFC4;NOP16;CBX3;PABPC4;GOT2;CTPS1;RAD23B;SRPK1;PSMA6;XPOT;CDK2;SNRPG;NHP2;MCM4;VDAC1;MCM5;HPRT1;PABPC1;PPIA;SNRPA;KPNB1;RAN;MAD2L1
DNA Repair	dCAFs	19/150	7.72134241198568e-05	0.000264731739839509	0	0	2.99113572485822	28.3228764205684	FEN1;RFC4;PCNA;CANT1;RFC2;TAF10;TAF9;SSRP1;TYMS;ZWINT;TARBP2;SEC61A1;NUDT21;RPA3;POLR2D;HCLS1;HPRT1;POLR2H;SAC3D1
Myc Targets V2	dCAFs	10/58	0.00032696586206551	0.00092319772818497	0	0	4.27341783531104	34.2969763190799	NOP16;CBX3;PUS1;MCM4;MCM5;RRP12;PPRC1;DCTPP1;TBRG4;HSPD1
WikiPathway 2021 Human
Term	cluster	Overlap	P.value	Adjusted.P.value	Old.P.value	Old.Adjusted.P.value	Odds.Ratio	Combined.Score	Genes
Complement system WP2806	iCAFs	7/97	4.73382992055213e-08	4.47978894638395e-06	0	0	24.4938271604938	413.111570158956	CFD;C3;PRNP;C1S;CFH;C1R;DCN
Complement and Coagulation Cascades WP558	iCAFs	6/58	5.17894675882537e-08	4.47978894638395e-06	0	0	35.8377403846154	601.216765191447	CFD;C3;C1S;CFH;C1R;CLU
Complement Activation WP545	iCAFs	4/22	9.59529556266895e-07	5.53328710780576e-05	0	0	67.043771043771	929.013649709868	CFD;C3;C1S;C1R
Inflammatory Response Pathway WP453	iCAFs	5/30	1.56011580159183e-06	3.92257687257375e-05	0	0	30.7612403100775	411.300869492474	COL1A1;COL3A1;COL1A2;FN1;THBS1
VEGFA-VEGFR2 Signaling Pathway WP3888	vCAFs	17/432	4.31130736337839e-07	5.79870840374393e-05	0	0	4.84672347928299	71.0377206450159	MEF2C;JAG1;ROCK1;CAV1;CRIP2;PGF;PTK2;INPP4B;CSRP2;CSRP1;ADAMTS1;RCAN2;CYCS;CCL2;MYH11;IGFBP7;PTMA
TGF-beta Signaling Pathway WP366	vCAFs	8/132	2.73177588778342e-05	0.00104978244830534	0	0	7.34476971844117	77.1786459977114	MEF2C;CDKN1A;ROCK1;MYC;CAV1;TGFB1I1;ATF3;PTK2
miRNA targets in ECM and membrane receptors WP2911	mCAFs	11/22	5.32083066134915e-19	9.3646619639745e-17	0	0	161.422764227642	6792.26431759053	COL3A1;COL1A2;ITGB5;COL5A1;ITGA11;COL6A1;COL5A2;FN1;COL6A3;THBS2;THBS1
miR-509-3p alteration of YAP1/ECM axis WP3967	mCAFs	6/17	9.41225394513321e-10	5.52185564781149e-08	0	0	84.6094	1758.50758376205	COL1A1;COL3A1;SPARC;COL5A1;FN1;THBS2
Epithelial to mesenchymal transition in colorectal cancer WP4239	apCAFs	20/160	3.97496317396398e-08	3.17202061282326e-06	0	0	4.93650793650794	84.1213793008488	JAG2;NOTCH1;JUP;SHC1;FZD4;NOTCH4;FZD6;PIK3R3;TGFBR2;DLL4;TJP1;CLDN5;MAPK11;CLDN15;MMP15;ID1;SNAI1;ITGA5;SOS1;MAPK3
B Cell Receptor Signaling Pathway WP23	apCAFs	14/97	7.47291443340252e-07	3.38772175454426e-05	0	0	5.78368794326241	81.5893902473143	LYN;KLF11;PTPN18;SHC1;ETS1;RASGRP3;CD79B;SH3BP2;PLCG2;RAPGEF1;HCLS1;FYN;SOS1;CRK
Metabolic reprogramming in colon cancer WP4290	dCAFs	21/42	2.06141148814774e-17	9.11143877761303e-15	0	0	20.7882096069869	798.69456395083	TIGAR;G6PD;SHMT2;MDH2;PGAM1;GOT2;IDH2;SLC2A1;TALDO1;SLC1A5;ENO1;PGD;PAICS;ACLY;PKM;PSAT1;FASN;TKT;SLC16A3;GAPDH;PSPH
Retinoblastoma gene in cancer WP2446	dCAFs	28/87	1.43667360074549e-16	3.17504865764753e-14	0	0	9.92172437582741	361.934891535305	TOP2A;DNMT1;PCNA;MCM7;PRKDC;HMGB2;TYMS;SMC2;CCNB2;CCND3;CCNB1;CCND1;STMN1;CHEK1;BARD1;RRM1;RFC4;RRM2;H2AFZ;DCK;CDC25B;DHFR;ANLN;RPA3;CDK2;MCM3;CDK1;MCM4
Cell cycle WP179	dCAFs	24/120	1.38904022090987e-09	2.0465192588072e-07	0	0	5.19359255202629	105.921516970779	ANAPC13;PCNA;MCM7;PRKDC;PKMYT1;CDC25B;CDC20;CCNB2;CCND3;CCNB1;ORC6;DBF4;CCND1;PTTG1;RAD21;CHEK1;CDK2;CDK1;MCM3;MCM4;SFN;MCM5;BUB3;YWHAG
DNA Replication WP466	dCAFs	13/42	3.47006938453552e-08	2.55628444660783e-06	0	0	9.23428869980594	158.612816686033	PCNA;RFC4;MCM7;RFC2;GMNN;ORC6;DBF4;RPA3;POLD2;CDK2;MCM3;MCM4;MCM5
