# Supplementary material for: Single‐Cell RNA Sequencing and Bulk RNA Sequencing Revealed the Interplay Between Intratumoral Heterogeneity and the Tumor Microenvironment in Breast Cancer
Source: Cancer Med. 2026 Feb 3;15(2):e71600. doi: 10.1002/cam4.71600 (PMC12868385; doi:10.1002/cam4.71600)
Supplement: Supplementary file 15 — Table S4: Signaling pathways between epithelial cells and CAFs in ER+BC. [file CAM4-15-e71600-s006.xls]

## Sheet: Comm.network
Supplementary Table 4. Key signaling pathways between epithelial cells and CAFs in ER+BC.
source	target	ligand	receptor	prob	pval	interaction_name	interaction_name_2	pathway_name	annotation	evidence
EMT-Int_ECs	apCAFs	ANGPTL4	ITGA5_ITGB1	0.00425271246170381	0	ANGPTL4_ITGA5_ITGB1	ANGPTL4 - (ITGA5+ITGB1)	ANGPTL	Secreted Signaling	PMID: 30049845
Pro/Cy_ECs	apCAFs	ANGPTL4	ITGA5_ITGB1	0.00498028941794568	0	ANGPTL4_ITGA5_ITGB1	ANGPTL4 - (ITGA5+ITGB1)	ANGPTL	Secreted Signaling	PMID: 30049845
EMT-Int_ECs	apCAFs	ANGPTL4	CDH5	0.00394312357277513	0	ANGPTL4_CDH5	ANGPTL4 - CDH5	ANGPTL	Secreted Signaling	PMID: 30049845
Pro/Cy_ECs	apCAFs	ANGPTL4	CDH5	0.00461798003541593	0	ANGPTL4_CDH5	ANGPTL4 - CDH5	ANGPTL	Secreted Signaling	PMID: 30049845
EMT-Int_ECs	apCAFs	ANGPTL4	CDH11	0.000519206976675387	0	ANGPTL4_CDH11	ANGPTL4 - CDH11	ANGPTL	Secreted Signaling	PMID: 30049845
Pro/Cy_ECs	apCAFs	ANGPTL4	CDH11	0.000608425993903782	0	ANGPTL4_CDH11	ANGPTL4 - CDH11	ANGPTL	Secreted Signaling	PMID: 30049845
EMT-Int_ECs	dCAFs	ANGPTL4	CDH11	0.00137133468694804	0	ANGPTL4_CDH11	ANGPTL4 - CDH11	ANGPTL	Secreted Signaling	PMID: 30049845
Pro/Cy_ECs	dCAFs	ANGPTL4	CDH11	0.00160674545889446	0	ANGPTL4_CDH11	ANGPTL4 - CDH11	ANGPTL	Secreted Signaling	PMID: 30049845
EMT-Int_ECs	iCAFs	ANGPTL4	CDH11	0.00182273983770333	0	ANGPTL4_CDH11	ANGPTL4 - CDH11	ANGPTL	Secreted Signaling	PMID: 30049845
Pro/Cy_ECs	iCAFs	ANGPTL4	CDH11	0.00213547556665761	0	ANGPTL4_CDH11	ANGPTL4 - CDH11	ANGPTL	Secreted Signaling	PMID: 30049845
EMT-Int_ECs	mCAFs	ANGPTL4	CDH11	0.00572332024359373	0	ANGPTL4_CDH11	ANGPTL4 - CDH11	ANGPTL	Secreted Signaling	PMID: 30049845
Pro/Cy_ECs	mCAFs	ANGPTL4	CDH11	0.00670080358176863	0	ANGPTL4_CDH11	ANGPTL4 - CDH11	ANGPTL	Secreted Signaling	PMID: 30049845
EMT-Int_ECs	mCAFs	ANGPTL4	SDC1	0.00161198712052586	0	ANGPTL4_SDC1	ANGPTL4 - SDC1	ANGPTL	Secreted Signaling	PMID: 29017031
Pro/Cy_ECs	mCAFs	ANGPTL4	SDC1	0.00188863146855637	0	ANGPTL4_SDC1	ANGPTL4 - SDC1	ANGPTL	Secreted Signaling	PMID: 29017031
EMT-Int_ECs	apCAFs	ANGPTL4	SDC2	0.000401407558438872	0	ANGPTL4_SDC2	ANGPTL4 - SDC2	ANGPTL	Secreted Signaling	PMID: 29017031
Pro/Cy_ECs	apCAFs	ANGPTL4	SDC2	0.000470393792953614	0	ANGPTL4_SDC2	ANGPTL4 - SDC2	ANGPTL	Secreted Signaling	PMID: 29017031
EMT-Int_ECs	dCAFs	ANGPTL4	SDC2	0.00161254697408418	0	ANGPTL4_SDC2	ANGPTL4 - SDC2	ANGPTL	Secreted Signaling	PMID: 29017031
Pro/Cy_ECs	dCAFs	ANGPTL4	SDC2	0.00188928722067045	0	ANGPTL4_SDC2	ANGPTL4 - SDC2	ANGPTL	Secreted Signaling	PMID: 29017031
EMT-Int_ECs	iCAFs	ANGPTL4	SDC2	0.00109105575592729	0	ANGPTL4_SDC2	ANGPTL4 - SDC2	ANGPTL	Secreted Signaling	PMID: 29017031
Pro/Cy_ECs	iCAFs	ANGPTL4	SDC2	0.00127841391629141	0	ANGPTL4_SDC2	ANGPTL4 - SDC2	ANGPTL	Secreted Signaling	PMID: 29017031
EMT-Int_ECs	mCAFs	ANGPTL4	SDC2	0.00269303048247501	0	ANGPTL4_SDC2	ANGPTL4 - SDC2	ANGPTL	Secreted Signaling	PMID: 29017031
Pro/Cy_ECs	mCAFs	ANGPTL4	SDC2	0.00315461401260526	0	ANGPTL4_SDC2	ANGPTL4 - SDC2	ANGPTL	Secreted Signaling	PMID: 29017031
EMT-Int_ECs	vCAFs	ANGPTL4	SDC2	0.00366522870481362	0	ANGPTL4_SDC2	ANGPTL4 - SDC2	ANGPTL	Secreted Signaling	PMID: 29017031
Pro/Cy_ECs	vCAFs	ANGPTL4	SDC2	0.00429272907972785	0	ANGPTL4_SDC2	ANGPTL4 - SDC2	ANGPTL	Secreted Signaling	PMID: 29017031
EMT-Int_ECs	dCAFs	ANGPTL4	SDC4	0.000685514086706705	0	ANGPTL4_SDC4	ANGPTL4 - SDC4	ANGPTL	Secreted Signaling	PMID: 29017031
Pro/Cy_ECs	dCAFs	ANGPTL4	SDC4	0.000803287866100075	0	ANGPTL4_SDC4	ANGPTL4 - SDC4	ANGPTL	Secreted Signaling	PMID: 29017031
EMT-Int_ECs	mCAFs	PTN	SDC1	0.0135265058001544	0	PTN_SDC1	PTN - SDC1	PTN	Secreted Signaling	PMID: 28356350; PMID: 25620911
EMT-Int_ECs	apCAFs	PTN	SDC2	0.00339875085745825	0	PTN_SDC2	PTN - SDC2	PTN	Secreted Signaling	PMID: 28356350; PMID: 25620911
EMT-Int_ECs	dCAFs	PTN	SDC2	0.0135311475610011	0	PTN_SDC2	PTN - SDC2	PTN	Secreted Signaling	PMID: 28356350; PMID: 25620911
EMT-Int_ECs	iCAFs	PTN	SDC2	0.00919071090424296	0	PTN_SDC2	PTN - SDC2	PTN	Secreted Signaling	PMID: 28356350; PMID: 25620911
EMT-Int_ECs	mCAFs	PTN	SDC2	0.0224183401037828	0	PTN_SDC2	PTN - SDC2	PTN	Secreted Signaling	PMID: 28356350; PMID: 25620911
EMT-Int_ECs	vCAFs	PTN	SDC2	0.0302951666134855	0	PTN_SDC2	PTN - SDC2	PTN	Secreted Signaling	PMID: 28356350; PMID: 25620911
EMT-Int_ECs	dCAFs	PTN	SDC4	0.00579201185195038	0	PTN_SDC4	PTN - SDC4	PTN	Secreted Signaling	PMID: 28356350; PMID: 25620911
EMT-Int_ECs	apCAFs	PTN	NCL	0.0504535546194364	0	PTN_NCL	PTN - NCL	PTN	Secreted Signaling	PMID: 28356350; PMID: 25620911
EMT-Int_ECs	dCAFs	PTN	NCL	0.0543298127371345	0	PTN_NCL	PTN - NCL	PTN	Secreted Signaling	PMID: 28356350; PMID: 25620911
EMT-Int_ECs	iCAFs	PTN	NCL	0.041866509167066	0	PTN_NCL	PTN - NCL	PTN	Secreted Signaling	PMID: 28356350; PMID: 25620911
EMT-Int_ECs	mCAFs	PTN	NCL	0.0437154324739054	0	PTN_NCL	PTN - NCL	PTN	Secreted Signaling	PMID: 28356350; PMID: 25620911
EMT-Int_ECs	vCAFs	PTN	NCL	0.0433874301135733	0	PTN_NCL	PTN - NCL	PTN	Secreted Signaling	PMID: 28356350; PMID: 25620911
