# Supplementary material for: Single‐Cell RNA Sequencing and Bulk RNA Sequencing Revealed the Interplay Between Intratumoral Heterogeneity and the Tumor Microenvironment in Breast Cancer
Source: Cancer Med. 2026 Feb 3;15(2):e71600. doi: 10.1002/cam4.71600 (PMC12868385; doi:10.1002/cam4.71600)
Supplement: Supplementary file 16 — Table S5: Signaling pathways between epithelial cells and CAFs in HER2+BC. [file CAM4-15-e71600-s002.xls]

## Sheet: Comm.network
Supplementary Table 5. Key signaling pathways between epithelial cells and CAFs in HER2+BC.
source	target	ligand	receptor	prob	pval	interaction_name	interaction_name_2	pathway_name	annotation	evidence
EMT-Int_ECs	dCAFs	PTN	SDC1	0.00621153715855742	0	PTN_SDC1	PTN - SDC1	PTN	Secreted Signaling	PMID: 28356350; PMID: 25620911
EMT-Int_ECs	mCAFs	PTN	SDC1	0.0235515967191336	0	PTN_SDC1	PTN - SDC1	PTN	Secreted Signaling	PMID: 28356350; PMID: 25620911
EMT-Int_ECs	apCAFs	PTN	SDC2	0.00369845220845064	0	PTN_SDC2	PTN - SDC2	PTN	Secreted Signaling	PMID: 28356350; PMID: 25620911
EMT-Int_ECs	dCAFs	PTN	SDC2	0.00780526410470108	0	PTN_SDC2	PTN - SDC2	PTN	Secreted Signaling	PMID: 28356350; PMID: 25620911
EMT-Int_ECs	mCAFs	PTN	SDC2	0.0176770390533499	0	PTN_SDC2	PTN - SDC2	PTN	Secreted Signaling	PMID: 28356350; PMID: 25620911
EMT-Int_ECs	vCAFs	PTN	SDC2	0.00905659052364808	0	PTN_SDC2	PTN - SDC2	PTN	Secreted Signaling	PMID: 28356350; PMID: 25620911
EMT-Int_ECs	apCAFs	PTN	NCL	0.0242951968487341	0	PTN_NCL	PTN - NCL	PTN	Secreted Signaling	PMID: 28356350; PMID: 25620911
EMT-Int_ECs	dCAFs	PTN	NCL	0.0289694295037173	0	PTN_NCL	PTN - NCL	PTN	Secreted Signaling	PMID: 28356350; PMID: 25620911
EMT-Int_ECs	iCAFs	PTN	NCL	0.00916719899486746	0	PTN_NCL	PTN - NCL	PTN	Secreted Signaling	PMID: 28356350; PMID: 25620911
EMT-Int_ECs	mCAFs	PTN	NCL	0.0206855457344564	0	PTN_NCL	PTN - NCL	PTN	Secreted Signaling	PMID: 28356350; PMID: 25620911
EMT-Int_ECs	vCAFs	PTN	NCL	0.0244897887785344	0	PTN_NCL	PTN - NCL	PTN	Secreted Signaling	PMID: 28356350; PMID: 25620911
