# Supplementary material for: Single‐Cell RNA Sequencing and Bulk RNA Sequencing Revealed the Interplay Between Intratumoral Heterogeneity and the Tumor Microenvironment in Breast Cancer
Source: Cancer Med. 2026 Feb 3;15(2):e71600. doi: 10.1002/cam4.71600 (PMC12868385; doi:10.1002/cam4.71600)
Supplement: Supplementary file 17 — Table S6: Signaling pathways between epithelial cells and CAFs in TNBC. [file CAM4-15-e71600-s012.xls]

## Sheet: Comm.network
Supplementary Table 6. Key signaling pathways between epithelial cells and CAFs in TNBC.
source	target	ligand	receptor	prob	pval	interaction_name	interaction_name_2	pathway_name	annotation	evidence
EMT-Int_ECs	apCAFs	GAS6	AXL	0.000757360898180692	0	GAS6_AXL	GAS6 - AXL	GAS	Secreted Signaling	PMID: 27801848
Pro/Cy_ECs	apCAFs	GAS6	AXL	0.000780045781379865	0	GAS6_AXL	GAS6 - AXL	GAS	Secreted Signaling	PMID: 27801848
EMT-Int_ECs	dCAFs	GAS6	AXL	0.00335039973705908	0	GAS6_AXL	GAS6 - AXL	GAS	Secreted Signaling	PMID: 27801848
Pro/Cy_ECs	dCAFs	GAS6	AXL	0.00345048452615866	0	GAS6_AXL	GAS6 - AXL	GAS	Secreted Signaling	PMID: 27801848
EMT-Int_ECs	iCAFs	GAS6	AXL	0.00136476808151919	0	GAS6_AXL	GAS6 - AXL	GAS	Secreted Signaling	PMID: 27801848
Pro/Cy_ECs	iCAFs	GAS6	AXL	0.00140562076076922	0	GAS6_AXL	GAS6 - AXL	GAS	Secreted Signaling	PMID: 27801848
EMT-Int_ECs	mCAFs	GAS6	AXL	0.00156731558312163	0	GAS6_AXL	GAS6 - AXL	GAS	Secreted Signaling	PMID: 27801848
Pro/Cy_ECs	mCAFs	GAS6	AXL	0.00161422147604467	0	GAS6_AXL	GAS6 - AXL	GAS	Secreted Signaling	PMID: 27801848
EMT-Int_ECs	vCAFs	GAS6	AXL	0.00194491800037845	0	GAS6_AXL	GAS6 - AXL	GAS	Secreted Signaling	PMID: 27801848
Pro/Cy_ECs	vCAFs	GAS6	AXL	0.00200310193108186	0	GAS6_AXL	GAS6 - AXL	GAS	Secreted Signaling	PMID: 27801848
EMT-Int_ECs	dCAFs	GAS6	TYRO3	0.000544982134711941	0	GAS6_TYRO3	GAS6 - TYRO3	GAS	Secreted Signaling	PMID: 27801848
Pro/Cy_ECs	dCAFs	GAS6	TYRO3	0.000561309307688358	0	GAS6_TYRO3	GAS6 - TYRO3	GAS	Secreted Signaling	PMID: 27801848
