# Supplementary material for: Single‐Cell RNA Sequencing and Bulk RNA Sequencing Revealed the Interplay Between Intratumoral Heterogeneity and the Tumor Microenvironment in Breast Cancer
Source: Cancer Med. 2026 Feb 3;15(2):e71600. doi: 10.1002/cam4.71600 (PMC12868385; doi:10.1002/cam4.71600)
Supplement: Supplementary file 18 — Table S7: Signaling pathways between CAFs and TAMs in ER+BC. [file CAM4-15-e71600-s016.xls]

## Sheet: Comm.network
Supplementary Table 7. Key signaling pathways between CAFs and TAMs in ER+BC.
source	target	ligand	receptor	prob	pval	interaction_name	interaction_name_2	pathway_name	annotation	evidence
apCAFs	Angio_TAMs	SPP1	CD44	0.0113475808173529	0	SPP1_CD44	SPP1 - CD44	SPP1	Secreted Signaling	PMID: 21907263
dCAFs	Angio_TAMs	SPP1	CD44	0.019927215597319	0	SPP1_CD44	SPP1 - CD44	SPP1	Secreted Signaling	PMID: 21907263
iCAFs	Angio_TAMs	SPP1	CD44	0.0259712121412381	0	SPP1_CD44	SPP1 - CD44	SPP1	Secreted Signaling	PMID: 21907263
mCAFs	Angio_TAMs	SPP1	CD44	0.0227123298955345	0	SPP1_CD44	SPP1 - CD44	SPP1	Secreted Signaling	PMID: 21907263
apCAFs	Immun_TAMs	SPP1	CD44	0.00699796410155827	0	SPP1_CD44	SPP1 - CD44	SPP1	Secreted Signaling	PMID: 21907263
dCAFs	Immun_TAMs	SPP1	CD44	0.0123299718555836	0	SPP1_CD44	SPP1 - CD44	SPP1	Secreted Signaling	PMID: 21907263
iCAFs	Immun_TAMs	SPP1	CD44	0.0161075677726622	0	SPP1_CD44	SPP1 - CD44	SPP1	Secreted Signaling	PMID: 21907263
mCAFs	Immun_TAMs	SPP1	CD44	0.0140685043382717	0	SPP1_CD44	SPP1 - CD44	SPP1	Secreted Signaling	PMID: 21907263
apCAFs	Inf_TAMs	SPP1	CD44	0.00825557983605548	0	SPP1_CD44	SPP1 - CD44	SPP1	Secreted Signaling	PMID: 21907263
dCAFs	Inf_TAMs	SPP1	CD44	0.0145317887070551	0	SPP1_CD44	SPP1 - CD44	SPP1	Secreted Signaling	PMID: 21907263
iCAFs	Inf_TAMs	SPP1	CD44	0.018971009143302	0	SPP1_CD44	SPP1 - CD44	SPP1	Secreted Signaling	PMID: 21907263
mCAFs	Inf_TAMs	SPP1	CD44	0.0165755682689356	0	SPP1_CD44	SPP1 - CD44	SPP1	Secreted Signaling	PMID: 21907263
apCAFs	Prolif_TAMs	SPP1	CD44	0.00676588396599693	0	SPP1_CD44	SPP1 - CD44	SPP1	Secreted Signaling	PMID: 21907263
dCAFs	Prolif_TAMs	SPP1	CD44	0.0119231845187672	0	SPP1_CD44	SPP1 - CD44	SPP1	Secreted Signaling	PMID: 21907263
iCAFs	Prolif_TAMs	SPP1	CD44	0.0155781166697045	0	SPP1_CD44	SPP1 - CD44	SPP1	Secreted Signaling	PMID: 21907263
mCAFs	Prolif_TAMs	SPP1	CD44	0.0136051498696623	0	SPP1_CD44	SPP1 - CD44	SPP1	Secreted Signaling	PMID: 21907263
apCAFs	Prolif_TAMs	SPP1	ITGAV_ITGB1	0.00185221989095261	0	SPP1_ITGAV_ITGB1	SPP1 - (ITGAV+ITGB1)	SPP1	Secreted Signaling	PMID: 21907263
dCAFs	Prolif_TAMs	SPP1	ITGAV_ITGB1	0.00327643129420778	0	SPP1_ITGAV_ITGB1	SPP1 - (ITGAV+ITGB1)	SPP1	Secreted Signaling	PMID: 21907263
iCAFs	Prolif_TAMs	SPP1	ITGAV_ITGB1	0.00429230267319674	0	SPP1_ITGAV_ITGB1	SPP1 - (ITGAV+ITGB1)	SPP1	Secreted Signaling	PMID: 21907263
mCAFs	Prolif_TAMs	SPP1	ITGAV_ITGB1	0.00374324793266068	0	SPP1_ITGAV_ITGB1	SPP1 - (ITGAV+ITGB1)	SPP1	Secreted Signaling	PMID: 21907263
apCAFs	Prolif_TAMs	SPP1	ITGA4_ITGB1	0.00235269603817303	0	SPP1_ITGA4_ITGB1	SPP1 - (ITGA4+ITGB1)	SPP1	Secreted Signaling	PMID: 21907263
dCAFs	Prolif_TAMs	SPP1	ITGA4_ITGB1	0.00416013033154469	0	SPP1_ITGA4_ITGB1	SPP1 - (ITGA4+ITGB1)	SPP1	Secreted Signaling	PMID: 21907263
iCAFs	Prolif_TAMs	SPP1	ITGA4_ITGB1	0.00544849856763045	0	SPP1_ITGA4_ITGB1	SPP1 - (ITGA4+ITGB1)	SPP1	Secreted Signaling	PMID: 21907263
mCAFs	Prolif_TAMs	SPP1	ITGA4_ITGB1	0.0047522535940201	0	SPP1_ITGA4_ITGB1	SPP1 - (ITGA4+ITGB1)	SPP1	Secreted Signaling	PMID: 21907263
dCAFs	Angio_TAMs	SEMA3C	NRP1_NRP2	0.00115389339917973	0	SEMA3C_NRP1_NRP2	SEMA3C - (NRP1+NRP2)	SEMA3	Secreted Signaling	PMID: 27533782
mCAFs	Angio_TAMs	SEMA3C	NRP1_NRP2	0.00204444347409379	0	SEMA3C_NRP1_NRP2	SEMA3C - (NRP1+NRP2)	SEMA3	Secreted Signaling	PMID: 27533782
dCAFs	Prolif_TAMs	SEMA3C	NRP1_NRP2	0.000724230870081473	0	SEMA3C_NRP1_NRP2	SEMA3C - (NRP1+NRP2)	SEMA3	Secreted Signaling	PMID: 27533782
mCAFs	Prolif_TAMs	SEMA3C	NRP1_NRP2	0.00128360279828086	0	SEMA3C_NRP1_NRP2	SEMA3C - (NRP1+NRP2)	SEMA3	Secreted Signaling	PMID: 27533782
dCAFs	Angio_TAMs	SEMA3C	PLXND1	0.000712861563116777	0	SEMA3C_PLXND1	SEMA3C - PLXND1	SEMA3	Secreted Signaling	PMID: 27533782
mCAFs	Angio_TAMs	SEMA3C	PLXND1	0.00126346331817562	0	SEMA3C_PLXND1	SEMA3C - PLXND1	SEMA3	Secreted Signaling	PMID: 27533782
dCAFs	Prolif_TAMs	SEMA3C	PLXND1	0.000550247100661421	0	SEMA3C_PLXND1	SEMA3C - PLXND1	SEMA3	Secreted Signaling	PMID: 27533782
mCAFs	Prolif_TAMs	SEMA3C	PLXND1	0.000975370894593887	0	SEMA3C_PLXND1	SEMA3C - PLXND1	SEMA3	Secreted Signaling	PMID: 27533782
apCAFs	Angio_TAMs	GRN	SORT1	0.00591225565791015	0	GRN_SORT1	GRN - SORT1	GRN	Secreted Signaling	PMID: 29555433
dCAFs	Angio_TAMs	GRN	SORT1	0.00295990411416163	0	GRN_SORT1	GRN - SORT1	GRN	Secreted Signaling	PMID: 29555433
iCAFs	Angio_TAMs	GRN	SORT1	0.00188366760149395	0	GRN_SORT1	GRN - SORT1	GRN	Secreted Signaling	PMID: 29555433
mCAFs	Angio_TAMs	GRN	SORT1	0.00480810222290612	0	GRN_SORT1	GRN - SORT1	GRN	Secreted Signaling	PMID: 29555433
vCAFs	Angio_TAMs	GRN	SORT1	0.00167014410692625	0	GRN_SORT1	GRN - SORT1	GRN	Secreted Signaling	PMID: 29555433
