# Supplementary material for: Single‐Cell RNA Sequencing and Bulk RNA Sequencing Revealed the Interplay Between Intratumoral Heterogeneity and the Tumor Microenvironment in Breast Cancer
Source: Cancer Med. 2026 Feb 3;15(2):e71600. doi: 10.1002/cam4.71600 (PMC12868385; doi:10.1002/cam4.71600)
Supplement: Supplementary file 20 — Table S9: Signaling pathways between CAFs and TAMs in TNBC. [file CAM4-15-e71600-s010.xls]

## Sheet: Comm.network
Supplementary Table 9. Key signaling pathways between CAFs and TAMs in TNBC.
source	target	ligand	receptor	prob	pval	interaction_name	interaction_name_2	pathway_name	annotation	evidence
dCAFs	Angio_TAMs	SEMA3C	NRP1_NRP2	0.00148300688261518	0	SEMA3C_NRP1_NRP2	SEMA3C - (NRP1+NRP2)	SEMA3	Secreted Signaling	PMID: 27533782
dCAFs	Immun_TAMs	SEMA3C	NRP1_NRP2	0.00252295975986081	0	SEMA3C_NRP1_NRP2	SEMA3C - (NRP1+NRP2)	SEMA3	Secreted Signaling	PMID: 27533782
dCAFs	Prolif_TAMs	SEMA3C	NRP1_NRP2	0.00137956869551795	0	SEMA3C_NRP1_NRP2	SEMA3C - (NRP1+NRP2)	SEMA3	Secreted Signaling	PMID: 27533782
dCAFs	Angio_TAMs	SEMA3C	PLXND1	0.0011330411962139	0	SEMA3C_PLXND1	SEMA3C - PLXND1	SEMA3	Secreted Signaling	PMID: 27533782
dCAFs	Immun_TAMs	SEMA3C	PLXND1	0.00184321486902642	0	SEMA3C_PLXND1	SEMA3C - PLXND1	SEMA3	Secreted Signaling	PMID: 27533782
dCAFs	Prolif_TAMs	SEMA3C	PLXND1	0.00134167358053283	0	SEMA3C_PLXND1	SEMA3C - PLXND1	SEMA3	Secreted Signaling	PMID: 27533782
