# Supplementary material for: Single‐Cell RNA Sequencing and Bulk RNA Sequencing Revealed the Interplay Between Intratumoral Heterogeneity and the Tumor Microenvironment in Breast Cancer
Source: Cancer Med. 2026 Feb 3;15(2):e71600. doi: 10.1002/cam4.71600 (PMC12868385; doi:10.1002/cam4.71600)
Supplement: Supplementary file 21 — Table S10: Signaling pathways between epithelial cells and B cells in HER2+BC. [file CAM4-15-e71600-s014.xls]

## Sheet: Comm.network
Supplementary Table 9. Key signaling pathways between epithelial and B cell in HER2+BC.
source	target	ligand	receptor	prob	pval	interaction_name	interaction_name_2	pathway_name	annotation	evidence
EMT-Int_ECs	B_cell	PTN	NCL	0.0120269081152682	0	PTN_NCL	PTN - NCL	PTN	Secreted Signaling	PMID: 28356350; PMID: 25620911
