# Supplementary material for: Single‐Cell RNA Sequencing and Bulk RNA Sequencing Revealed the Interplay Between Intratumoral Heterogeneity and the Tumor Microenvironment in Breast Cancer
Source: Cancer Med. 2026 Feb 3;15(2):e71600. doi: 10.1002/cam4.71600 (PMC12868385; doi:10.1002/cam4.71600)
Supplement: Supplementary file 22 — Table S11: Signaling pathways between CAFs and B cells/T cells in TNBC. [file CAM4-15-e71600-s019.xls]

## Sheet: Comm.network
Supplementary Table 11. Key signaling pathways between CAF and B cell/T cell in TNBC.
source	target	ligand	receptor	prob	pval	interaction_name	interaction_name_2	pathway_name	annotation	evidence
mCAFs	CD4_T	CXCL9	CXCR3	0.00436734434248775	0	CXCL9_CXCR3	CXCL9 - CXCR3	CXCL	Secreted Signaling	KEGG: hsa04060
mCAFs	CD8_T	CXCL9	CXCR3	0.00417980111716061	0	CXCL9_CXCR3	CXCL9 - CXCR3	CXCL	Secreted Signaling	KEGG: hsa04060
mCAFs	Gamma-Delta_T	CXCL9	CXCR3	0.00837269884422189	0	CXCL9_CXCR3	CXCL9 - CXCR3	CXCL	Secreted Signaling	KEGG: hsa04060
apCAFs	B_cell	CXCL12	CXCR4	0.0585450460656439	0	CXCL12_CXCR4	CXCL12 - CXCR4	CXCL	Secreted Signaling	KEGG: hsa04060
dCAFs	B_cell	CXCL12	CXCR4	0.0070928504007732	0	CXCL12_CXCR4	CXCL12 - CXCR4	CXCL	Secreted Signaling	KEGG: hsa04060
iCAFs	B_cell	CXCL12	CXCR4	0.155811827619601	0	CXCL12_CXCR4	CXCL12 - CXCR4	CXCL	Secreted Signaling	KEGG: hsa04060
mCAFs	B_cell	CXCL12	CXCR4	0.0805265240032439	0	CXCL12_CXCR4	CXCL12 - CXCR4	CXCL	Secreted Signaling	KEGG: hsa04060
apCAFs	CD4_T	CXCL12	CXCR4	0.043041245940601	0	CXCL12_CXCR4	CXCL12 - CXCR4	CXCL	Secreted Signaling	KEGG: hsa04060
dCAFs	CD4_T	CXCL12	CXCR4	0.00514014153965445	0	CXCL12_CXCR4	CXCL12 - CXCR4	CXCL	Secreted Signaling	KEGG: hsa04060
iCAFs	CD4_T	CXCL12	CXCR4	0.117772228122378	0	CXCL12_CXCR4	CXCL12 - CXCR4	CXCL	Secreted Signaling	KEGG: hsa04060
mCAFs	CD4_T	CXCL12	CXCR4	0.0595699522453265	0	CXCL12_CXCR4	CXCL12 - CXCR4	CXCL	Secreted Signaling	KEGG: hsa04060
apCAFs	CD8_T	CXCL12	CXCR4	0.0440182844762157	0	CXCL12_CXCR4	CXCL12 - CXCR4	CXCL	Secreted Signaling	KEGG: hsa04060
dCAFs	CD8_T	CXCL12	CXCR4	0.00526155343932332	0	CXCL12_CXCR4	CXCL12 - CXCR4	CXCL	Secreted Signaling	KEGG: hsa04060
iCAFs	CD8_T	CXCL12	CXCR4	0.120232528111668	0	CXCL12_CXCR4	CXCL12 - CXCR4	CXCL	Secreted Signaling	KEGG: hsa04060
mCAFs	CD8_T	CXCL12	CXCR4	0.0608983163875546	0	CXCL12_CXCR4	CXCL12 - CXCR4	CXCL	Secreted Signaling	KEGG: hsa04060
apCAFs	Gamma-Delta_T	CXCL12	CXCR4	0.0290152749311997	0	CXCL12_CXCR4	CXCL12 - CXCR4	CXCL	Secreted Signaling	KEGG: hsa04060
dCAFs	Gamma-Delta_T	CXCL12	CXCR4	0.00342095685902958	0	CXCL12_CXCR4	CXCL12 - CXCR4	CXCL	Secreted Signaling	KEGG: hsa04060
iCAFs	Gamma-Delta_T	CXCL12	CXCR4	0.0814666353457017	0	CXCL12_CXCR4	CXCL12 - CXCR4	CXCL	Secreted Signaling	KEGG: hsa04060
mCAFs	Gamma-Delta_T	CXCL12	CXCR4	0.040385033277698	0	CXCL12_CXCR4	CXCL12 - CXCR4	CXCL	Secreted Signaling	KEGG: hsa04060
dCAFs	CD4_T	CD70	CD27	0.0117940476230004	0	CD70_CD27	CD70 - CD27	CD70	Secreted Signaling	KEGG: hsa04060
dCAFs	CD8_T	CD70	CD27	0.0113128690421519	0	CD70_CD27	CD70 - CD27	CD70	Secreted Signaling	KEGG: hsa04060
dCAFs	Gamma-Delta_T	CD70	CD27	0.0173839915732225	0	CD70_CD27	CD70 - CD27	CD70	Secreted Signaling	KEGG: hsa04060
